# Supplementary material for: Leptin receptor co-expression gene network moderates the effect of early life adversity on eating behavior in children
Source: Commun Biol. 2022 Oct 14;5:1092. doi: 10.1038/s42003-022-03992-8 (PMC9568584; doi:10.1038/s42003-022-03992-8)
Supplement: Supplementary file 3 — Supplementary Data 1 [file 42003_2022_3992_MOESM3_ESM.xlsx]

## Sheet: Supp Data 1
Genes co-expressed with the LEPR gene in PFC
Symbol	Ensembl	Description
ACAA2	ENSG00000167315	acetyl-CoA acyltransferase 2
ACADS	ENSG00000122971	acyl-CoA dehydrogenase, C-2 to C-3 short chain
ADCK5	ENSG00000173137	aarF domain containing kinase 5
ADRA2A	ENSG00000150594	adrenergic, alpha-2A-, receptor
AKAP7	ENSG00000118507	A kinase (PRKA) anchor protein 7
AKT1	ENSG00000142208	v-akt murine thymoma viral oncogene homolog 1
ANAPC11	ENSG00000141552	anaphase promoting complex subunit 11
ASCL1	ENSG00000139352	achaete-scute complex homolog 1 (Drosophila)
BACE2	ENSG00000182240	beta-site APP-cleaving enzyme 2
BCL6B	ENSG00000161940	B-cell CLL/lymphoma 6, member B
BCL7C	ENSG00000099385	B-cell CLL/lymphoma 7C
CAMK1	ENSG00000134072	calcium/calmodulin-dependent protein kinase I
CASKIN1	ENSG00000167971	CASK interacting protein 1
CAV2	ENSG00000105971	caveolin 2
CCBE1	ENSG00000183287	collagen and calcium binding EGF domains 1
CCDC124	ENSG00000007080	coiled-coil domain containing 124
CCDC28B	ENSG00000160050	coiled-coil domain containing 28B
CD151	ENSG00000177697	CD151 molecule (Raph blood group)
CD300A	ENSG00000167851	CD300a molecule
CDC34	ENSG00000099804	cell division cycle 34 homolog (S. cerevisiae)
CDK1	ENSG00000170312	cyclin-dependent kinase 1
CHCHD3	ENSG00000106554	coiled-coil-helix-coiled-coil-helix domain containing 3
CHRNA2	ENSG00000120903	cholinergic receptor, nicotinic, alpha 2 (neuronal)
CIB2	ENSG00000136425	calcium and integrin binding family member 2
CNN2	ENSG00000064666	calponin 2
CNTFR	ENSG00000122756	ciliary neurotrophic factor receptor
COL15A1	ENSG00000204291	collagen, type XV, alpha 1
COL1A1	ENSG00000108821	collagen, type I, alpha 1
COMMD6	ENSG00000188243	COMM domain containing 6
COTL1	ENSG00000103187	coactosin-like 1 (Dictyostelium)
CPXM1	ENSG00000088882	carboxypeptidase X (M14 family), member 1
CREB3L1	ENSG00000157613	cAMP responsive element binding protein 3-like 1
CXADR	ENSG00000154639	coxsackie virus and adenovirus receptor
CXCL1	ENSG00000163739	chemokine (C-X-C motif) ligand 1 (melanoma growth stimulating activity, alpha)
CXCL16	ENSG00000161921	chemokine (C-X-C motif) ligand 16
CYB5R3	ENSG00000100243	cytochrome b5 reductase 3
CYFIP1	ENSG00000068793	cytoplasmic FMR1 interacting protein 1
DAB2	ENSG00000153071	disabled homolog 2, mitogen-responsive phosphoprotein (Drosophila)
DDX49	ENSG00000105671	DEAD (Asp-Glu-Ala-Asp) box polypeptide 49
DERA	ENSG00000023697	deoxyribose-phosphate aldolase (putative)
DPEP1	ENSG00000015413	dipeptidase 1 (renal)
DTYMK	ENSG00000168393	deoxythymidylate kinase (thymidylate kinase)
DYNLT1	ENSG00000146425	dynein, light chain, Tctex-type 1
DYRK2	ENSG00000127334	dual-specificity tyrosine-(Y)-phosphorylation regulated kinase 2
EEF1G	ENSG00000254772	eukaryotic translation elongation factor 1 gamma
EFEMP2	ENSG00000172638	EGF containing fibulin-like extracellular matrix protein 2
ELN	ENSG00000049540	elastin
EMCN	ENSG00000164035	endomucin
ERH	ENSG00000100632	enhancer of rudimentary homolog (Drosophila)
ETV4	ENSG00000175832	ets variant 4
EVL	ENSG00000196405	Enah/Vasp-like
EYA2	ENSG00000064655	eyes absent homolog 2 (Drosophila)
FADS2	ENSG00000134824	fatty acid desaturase 2
FAM189A1	ENSG00000104059	family with sequence similarity 189, member A1
FANCG	ENSG00000221829	Fanconi anemia, complementation group G
FBL	ENSG00000105202	fibrillarin
FCHSD2	ENSG00000137478	FCH and double SH3 domains 2
FJX1	ENSG00000179431	four jointed box 1 (Drosophila)
FOXC1	ENSG00000054598	forkhead box C1
FOXH1	ENSG00000160973	forkhead box H1
FPR1	ENSG00000171051	formyl peptide receptor 1
GAS5	ENSG00000234741	growth arrest-specific 5 (non-protein coding)
GSG1	ENSG00000111305	germ cell associated 1
H2AFY2	ENSG00000099284	H2A histone family, member Y2
HCN3	ENSG00000143630	hyperpolarization activated cyclic nucleotide-gated potassium channel 3
HEBP2	ENSG00000051620	heme binding protein 2
HIF3A	ENSG00000124440	hypoxia inducible factor 3, alpha subunit
HSPG2	ENSG00000142798	heparan sulfate proteoglycan 2
HTRA3	ENSG00000170801	HtrA serine peptidase 3
HYAL2	ENSG00000068001	hyaluronoglucosaminidase 2
INHBB	ENSG00000163083	inhibin, beta B
ITGB5	ENSG00000082781	integrin, beta 5
JAM2	ENSG00000154721	junctional adhesion molecule 2
JUND	ENSG00000130522	jun D proto-oncogene
KCTD11	ENSG00000213859	potassium channel tetramerisation domain containing 11
KCTD15	ENSG00000153885	potassium channel tetramerisation domain containing 15
LAMA4	ENSG00000112769	laminin, alpha 4
LAMC1	ENSG00000135862	laminin, gamma 1 (formerly LAMB2)
LAMC3	ENSG00000050555	laminin, gamma 3
LASP1	ENSG00000002834	LIM and SH3 protein 1
LHX2	ENSG00000106689	LIM homeobox 2
LIMA1	ENSG00000050405	LIM domain and actin binding 1
LMNB1	ENSG00000113368	lamin B1
LOXL1	ENSG00000129038	lysyl oxidase-like 1
LTBP1	ENSG00000049323	latent transforming growth factor beta binding protein 1
MARK4	ENSG00000007047	MAP/microtubule affinity-regulating kinase 4
MFAP2	ENSG00000117122	microfibrillar-associated protein 2
MIF	ENSG00000240972	macrophage migration inhibitory factor (glycosylation-inhibiting factor)
MOSPD3	ENSG00000106330	motile sperm domain containing 3
MPG	ENSG00000103152	N-methylpurine-DNA glycosylase
MSI1	ENSG00000135097	musashi homolog 1 (Drosophila)
MYBL2	ENSG00000101057	v-mybmyeloblastosis viral oncogene homolog (avian)-like 2
MYCT1	ENSG00000120279	myc target 1
MYL4	ENSG00000198336	myosin, light chain 4, alkali
NAT14	ENSG00000090971	N-acetyltransferase 14 (GCN5-related, putative)
NFE2L3	ENSG00000050344	nuclear factor (erythroid-derived 2)-like 3
NOTCH3	ENSG00000074181	notch 3
NPAS3	ENSG00000151322	neuronal PAS domain protein 3
NT5E	ENSG00000135318	5'-nucleotidase, ecto (CD73)
NXPH1	ENSG00000122584	neurexophilin 1
NXPH3	ENSG00000182575	neurexophilin 3
ORAI1	ENSG00000182500	ORAI calcium release-activated calcium modulator 1
PALM	ENSG00000099864	paralemmin
PATZ1	ENSG00000100105	POZ (BTB) and AT hook containing zinc finger 1
PCDHGA6	ENSG00000253731	protocadherin gamma subfamily A, 6
PGD	ENSG00000142657	phosphogluconate dehydrogenase
PITPNC1	ENSG00000154217	phosphatidylinositol transfer protein, cytoplasmic 1
PKLR	ENSG00000143627	pyruvate kinase, liver and RBC
PLAC9	ENSG00000189129	placenta-specific 9
PLAT	ENSG00000104368	plasminogen activator, tissue
PNMT	ENSG00000141744	phenylethanolamine N-methyltransferase
POLD1	ENSG00000062822	polymerase (DNA directed), delta 1, catalytic subunit 125kDa
PON2	ENSG00000105854	paraoxonase 2
PPP4C	ENSG00000149923	protein phosphatase 4, catalytic subunit
PRX	ENSG00000105227	periaxin
PTN	ENSG00000105894	pleiotrophin
RASSF1	ENSG00000068028	Ras association (RalGDS/AF-6) domain family member 1
RASSF7	ENSG00000099849	Ras association (RalGDS/AF-6) domain family (N-terminal) member 7
RAVER1	ENSG00000161847	ribonucleoprotein, PTB-binding 1
RHBDD3	ENSG00000100263	rhomboid domain containing 3
RHOJ	ENSG00000126785	ras homolog gene family, member J
RNASEH2A	ENSG00000104889	ribonuclease H2, subunit A
RNF122	ENSG00000133874	ring finger protein 122
RNF2	ENSG00000121481	ring finger protein 2
RPL14	ENSG00000188846	ribosomal protein L14
RPL22L1	ENSG00000163584	ribosomal protein L22-like 1
RPL23	ENSG00000125691	ribosomal protein L23
RPL7	ENSG00000147604	ribosomal protein L7
RPS25	ENSG00000118181	ribosomal protein S25
RPS3	ENSG00000149273	ribosomal protein S3
SCARB1	ENSG00000073060	scavenger receptor class B, member 1
SDCCAG8	ENSG00000054282	serologically defined colon cancer antigen 8
SDK1	ENSG00000146555	sidekick homolog 1, cell adhesion molecule (chicken)
SEMA5A	ENSG00000112902	sema domain, seven thrombospondin repeats (type 1 and type 1-like), transmembrane domain (TM) and short cytoplasmic domain, (semaphorin) 5A
SERTAD3	ENSG00000167565	SERTA domain containing 3
SIPA1	ENSG00000213445	signal-induced proliferation-associated 1
SLC16A9	ENSG00000165449	solute carrier family 16, member 9 (monocarboxylic acid transporter 9)
SLC19A1	ENSG00000173638	solute carrier family 19 (folate transporter), member 1
SLC25A39	ENSG00000013306	solute carrier family 25, member 39
SLC29A4	ENSG00000164638	solute carrier family 29 (nucleoside transporters), member 4
SLC2A1	ENSG00000117394	solute carrier family 2 (facilitated glucose transporter), member 1
SLC2A10	ENSG00000197496	solute carrier family 2 (facilitated glucose transporter), member 10
SLC4A4	ENSG00000080493	solute carrier family 4, sodium bicarbonate cotransporter, member 4
SMO	ENSG00000128602	smoothened, frizzled family receptor
SNRPD2	ENSG00000125743	small nuclear ribonucleoprotein D2 polypeptide 16.5kDa
SOCS1	ENSG00000185338	suppressor of cytokine signaling 1
SOX21	ENSG00000125285	SRY (sex determining region Y)-box 21
SPINT1	ENSG00000166145	serine peptidase inhibitor, Kunitz type 1
SRD5A1	ENSG00000145545	steroid-5-alpha-reductase, alpha polypeptide 1 (3-oxo-5 alpha-steroid delta 4-dehydrogenase alpha 1)
STK32B	ENSG00000152953	serine/threonine kinase 32B
STMN1	ENSG00000117632	stathmin 1
SUCLG2	ENSG00000172340	succinate-CoA ligase, GDP-forming, beta subunit
TAP1	ENSG00000168394	transporter 1, ATP-binding cassette, sub-family B (MDR/TAP)
TBX3	ENSG00000135111	T-box 3
TBXA2R	ENSG00000006638	thromboxane A2 receptor
TCN2	ENSG00000185339	transcobalamin II
TDG	ENSG00000139372	thymine-DNA glycosylase
TES	ENSG00000135269	testis derived transcript (3 LIM domains)
TFPI	ENSG00000003436	tissue factor pathway inhibitor (lipoprotein-associated coagulation inhibitor)
TLE3	ENSG00000140332	transducin-like enhancer of split 3 (E(sp1) homolog, Drosophila)
TMCO1	ENSG00000143183	transmembrane and coiled-coil domains 1
TNRC18	ENSG00000182095	trinucleotide repeat containing 18
TOB2	ENSG00000183864	transducer of ERBB2, 2
TPM2	ENSG00000198467	tropomyosin 2 (beta)
TRIOBP	ENSG00000100106	TRIO and F-actin binding protein
TUBB6	ENSG00000176014	tubulin, beta 6 class V
UBA52	ENSG00000221983	ubiquitin A-52 residue ribosomal protein fusion product 1
UBTD1	ENSG00000165886	ubiquitin domain containing 1
UCP2	ENSG00000175567	uncoupling protein 2 (mitochondrial, proton carrier)
UPK2	ENSG00000110375	uroplakin 2
UST	ENSG00000111962	uronyl-2-sulfotransferase
VASN	ENSG00000168140	vasorin
VCAM1	ENSG00000162692	vascular cell adhesion molecule 1
YPEL1	ENSG00000100027	yippee-like 1 (Drosophila)
ZMYND10	ENSG00000004838	zinc finger, MYND-type containing 10
