# Supplementary material for: Leptin receptor co-expression gene network moderates the effect of early life adversity on eating behavior in children
Source: Commun Biol. 2022 Oct 14;5:1092. doi: 10.1038/s42003-022-03992-8 (PMC9568584; doi:10.1038/s42003-022-03992-8)
Supplement: Supplementary file 4 — Supplementary Data 2 [file 42003_2022_3992_MOESM4_ESM.xlsx]

## Sheet: Supp Data 2
Genes co-expressed with the LEPR gene in hypothalamus
Symbol	Ensembl	Description
ACVR1C	ENSG00000123612	Activin A receptor type 1C
ADAM17	ENSG00000151694	ADAM metallopeptidase domain 17
AGPS	ENSG00000018510	Alkylglycerone phosphate synthase
ALS2	ENSG00000003393	ALS2, alsin Rho guanine nucleotide exchange factor
ANKRD49	ENSG00000168876	Ankyrin repeat domain 49
API5	ENSG00000166181	Apoptosis inhibitor 5
ARHGEF12	ENSG00000196914	Rho guanine nucleotide exchange factor 12
B3GALT1	ENSG00000172318	Beta-1,3-galactosyltransferase 1
BIRC2	ENSG00000110330	Baculoviral IAP repeat containing 2
BMPR1A	ENSG00000107779	Bone morphogenetic protein receptor type 1A
BNIP2	ENSG00000140299	BCL2 interacting protein 2
BPTF	ENSG00000171634	Bromodomain PHD finger transcription factor
CAPZA1	ENSG00000116489	Capping actin protein of muscle Z-line subunit alpha 1
CCDC110	ENSG00000168491	Coiled-coil domain containing 110
CDK17	ENSG00000059758	Cyclin dependent kinase 17
CPNE3	ENSG00000085719	Copine 3
DENND4A	ENSG00000174485	DENN domain containing 4A
DENND5B	ENSG00000170456	DENN domain containing 5B
DHX15	ENSG00000109606	DEAH-box helicase 15
DHX40	ENSG00000108406	DEAH-box helicase 40
DNAJC13	ENSG00000138246	DnaJ heat shock protein family (Hsp40) member C13
DYRK2	ENSG00000127334	Dual specificity tyrosine phosphorylation regulated kinase 2
EFNB2	ENSG00000125266	Ephrin B2
EMB	ENSG00000170571	Embigin
ERC1	ENSG00000082805	ELKS/RAB6-interacting/CAST family member 1
FAM208B	ENSG00000108021	no found
FKTN	ENSG00000106692	Fukutin
FSD1L	ENSG00000106701	Fibronectin type III and SPRY domain containing 1 like
FST	ENSG00000134363	Follistatin
FXR1	ENSG00000114416	FMR1 autosomal homolog 1
GALNT1	ENSG00000141429	Polypeptide N-acetylgalactosaminyltransferase 1
GLCE	ENSG00000138604	Glucuronic acid epimerase
GNPDA1	ENSG00000113552	Glucosamine-6-phosphate deaminase 1
HECTD1	ENSG00000092148	HECT domain E3 ubiquitinprotein ligase 1
HIF1AN	ENSG00000166135	Hypoxia inducible factor 1 subunit alpha inhibitor
HLTF	ENSG00000071794	Helicase like transcription factor
IKZF5	ENSG00000095574	IKAROS family zinc finger 5
IMPACT	ENSG00000154059	Impact RWD domain protein
IPO7	ENSG00000205339	Importin 7
KLHDC1	ENSG00000197776	Kelch domain containing 1
KPNA4	ENSG00000186432	Karyopherin subunit alpha 4
KRR1	ENSG00000111615	KRR1, small subunit processome component homolog
LEPR	ENSG00000116678	Leptin receptor
LMAN2L	ENSG00000114988	Lectin, mannose binding 2 like
LYPLA1	ENSG00000120992	Lysophospholipase 1
MAP3K2	ENSG00000169967	Mitogen-activated protein kinase kinasekinase 2
MAP4K3	ENSG00000011566	Mitogen-activated protein kinase kinasekinasekinase 3
MCPH1	ENSG00000147316	Microcephalin 1
MPPED2	ENSG00000066382	Metallophosphoesterase domain containing 2
MSH2	ENSG00000095002	MutS homolog 2
MYO9A	ENSG00000066933	Myosin IXA
NAA15	ENSG00000164134	N(alpha)-acetyltransferase 15, NatA auxiliary subunit
NIPA2	ENSG00000140157	NIPA magnesium transporter 2
NPY1R	ENSG00000164128	Neuropeptide Y receptor Y1
NRP1	ENSG00000099250	Neuropilin 1
NRP2	ENSG00000118257	Neuropilin 2
ORMDL1	ENSG00000128699	ORMDL sphingolipid biosynthesis regulator 1
PARG	ENSG00000227345	Poly(ADP-ribose) glycohydrolase
PBRM1	ENSG00000163939	Polybromo 1
PCF11	ENSG00000165494	PCF11, cleavage and polyadenylation factor subunit
PDCD10	ENSG00000114209	Programmed cell death 10
PGAP1	ENSG00000197121	Post-GPI attachment to proteins 1
PHF20	ENSG00000025293	PHD finger protein 20
PIKFYVE	ENSG00000115020	Phosphoinositide kinase, FYVE-type zinc finger containing
PPM1E	ENSG00000175175	Protein phosphatase, Mg2+/Mn2+ dependent 1E
PPM1K	ENSG00000163644	Protein phosphatase, Mg2+/Mn2+ dependent 1K
PPP2R5E	ENSG00000154001	Protein phosphatase 2 regulatory subunit B,epsilon
PTCD2	ENSG00000049883	Pentatricopeptide repeat domain 2
RAB18	ENSG00000099246	RAB18, member RAS oncogene family
RAB3GAP2	ENSG00000118873	RAB3 GTPase activating non-catalytic protein subunit 2
RAD17	ENSG00000152942	RAD17 checkpoint clamp loader component
RASA2	ENSG00000155903	RAS p21 protein activator 2
RB1	ENSG00000139687	RB transcriptional corepressor 1
RBBP8	ENSG00000101773	RB binding protein 8, endonuclease
RCHY1	ENSG00000163743	Ring finger and CHY zinc finger domain containing 1
RIF1	ENSG00000080345	Replication timing regulatory factor 1
RNGTT	ENSG00000111880	RNA guanylyltransferase and 5,-phosphatase
RPA1	ENSG00000132383	Replication protein A1
RSBN1L	ENSG00000187257	Round spermatid basic protein 1 like
RSF1	ENSG00000048649	Remodeling and spacing factor 1
SENP8	ENSG00000166192	SUMO peptidase family member, NEDD8 specific
SLC12A6	ENSG00000140199	Solute carrier family 12 member 6
SLC33A1	ENSG00000169359	Solute carrier family 33 member 1
SMCHD1	ENSG00000101596	Structural maintenance of chromosomes flexible hinge domain containing 1
SMURF2	ENSG00000108854	SMAD specific E3 ubiquitin protein ligase 2
SNX2	ENSG00000205302	Sorting nexin 2
SSR1	ENSG00000124783	Signal sequence receptor subunit 1
STRN3	ENSG00000196792	Striatin 3
TAOK1	ENSG00000160551	TAO kinase 1
TBPL1	ENSG00000028839	TATA-box binding protein like 1
TDRD9	ENSG00000156414	Tudor domain containing 9
TEX10	ENSG00000136891	Testis expressed 10
THUMPD1	ENSG00000066654	THUMP domain containing 1
TMEM33	ENSG00000109133	Transmembrane protein 33
TMX3	ENSG00000166479	Thioredoxin related transmembrane protein 3
TNKS	ENSG00000173273	Tankyrase
TRAPPC11	ENSG00000168538	Trafficking protein particle complex 11
TSEN2	ENSG00000154743	TRNA splicing endonuclease subunit 2
UGGT1	ENSG00000136731	UDP-glucose glycoprotein glucosyltransferase 1
UPF2	ENSG00000151461	UPF2, regulator of nonsense mediated mRNA decay
VPS13A	ENSG00000197969	Vacuolar protein sorting 13 homolog A
WBP4	ENSG00000120688	WW domain binding protein 4
XPO1	ENSG00000082898	Exportin 1
XPO7	ENSG00000130227	Exportin 7
YIPF4	ENSG00000119820	Yip1 domain family member 4
ZBTB41	ENSG00000177888	Zinc finger and BTB domain containing 41
ZDHHC17	ENSG00000186908	Zinc finger DHHC-type containing 17
ZMYM4	ENSG00000146463	Zinc finger MYM-type containing 4
ZRANB2	ENSG00000132485	Zinc finger RANBP2-type containing 2
