# Supplementary material for: Leptin receptor co-expression gene network moderates the effect of early life adversity on eating behavior in children
Source: Commun Biol. 2022 Oct 14;5:1092. doi: 10.1038/s42003-022-03992-8 (PMC9568584; doi:10.1038/s42003-022-03992-8)
Supplement: Supplementary file 5 — Supplementary Data 3 [file 42003_2022_3992_MOESM5_ESM.xlsx]

## Sheet: MAVAN_PFC
SNP	p-value	effect_size	effect_allele	non_effect_allele	GENE
rs760401	9.01743e-14	0.752631	A	G	TPM2
rs8036417	4.50045e-10	0.589102	G	A	CIB2
rs12798081	3.47961e-09	-0.586365	A	G	RPS3
rs2239760	4.39688e-09	0.295108	A	C	ACADS
rs3297	4.68808e-06	0.269859	T	C	SRD5A1
rs7559229	1.28181e-05	0.283776	C	T	DTYMK
rs137124	1.41234e-05	-0.301836	C	T	CYB5R3
rs4807440	1.51961e-05	-0.324185	T	G	CNN2
rs2819879	2.08492e-05	0.422128	G	A	PLAC9
rs7237873	2.91245e-05	0.548603	C	T	CCBE1
rs9498177	3.35769e-05	0.431353	T	C	UST
rs112994310	3.49364e-05	0.257232	T	C	YPEL1
rs11152170	4.16511e-05	0.496845	C	A	CCBE1
rs17478430	5.03553e-05	-0.363649	C	T	CIB2
rs4821688	5.20485e-05	0.194611	T	C	TRIOBP
rs145194611	5.53334e-05	2.83293	A	G	NXPH3
rs13396485	5.55808e-05	-0.447402	T	C	LTBP1
rs886507	5.98984e-05	1.04662	G	A	SEMA5A
rs659366	7.03369e-05	0.271871	T	C	UCP2
rs57534142	9.05505e-05	0.409567	C	T	TUBB6
rs7121270	0.000101131	0.188801	G	T	RPS25
rs34365655	0.000128243	-0.464421	A	G	SLC25A39
rs10459947	0.000136267	0.344667	A	G	PITPNC1
rs60195914	0.000176134	0.318619	G	A	SUCLG2
rs2306362	0.000262639	-0.202749	T	G	SIPA1
rs17099654	0.000272509	0.704725	C	T	NPAS3
rs61876748	0.000297679	0.257149	G	T	CD151
rs113763643	0.000365608	0.772988	A	G	LTBP1
rs8080215	0.000449267	0.242419	T	C	CXCL16
rs7154914	0.000471457	-0.138913	T	G	NPAS3
rs30435	0.000504822	-0.239297	G	A	SRD5A1
rs4357206	0.000588072	-0.228426	A	G	TNRC18
rs1958057	0.000593332	0.148469	T	C	NPAS3
rs2274659	0.000601011	-0.351587	A	G	HEBP2
rs6952939	0.000633164	0.241744	C	A	NXPH1
rs1322771	0.000673144	-0.500582	G	A	GAS5
rs4793091	0.000731995	-0.212697	A	G	SLC25A39
rs4323685	0.000863038	-1.10453	C	A	HSPG2
rs73227586	0.000915709	-0.843017	T	C	SCARB1
rs75276171	0.00093124	-0.238374	G	A	ACAA2
rs322345	0.000959192	-0.22148	G	A	PTN
rs2776077	0.00096003	0.318334	T	C	CXADR
rs8003891	0.000963169	-0.214849	G	A	NPAS3
rs141167975	0.00111574	-0.711124	G	A	LAMC1
rs7780027	0.00112518	0.262463	C	T	SDK1
rs17101883	0.00121443	1.17354	A	G	NPAS3
rs7964228	0.0012197	-0.300887	A	G	ACADS
rs2184624	0.00130171	0.243472	G	A	NPAS3
rs5999098	0.00131537	-0.162268	T	C	YPEL1
rs3897821	0.00157361	-0.246972	G	A	SDCCAG8
rs12446868	0.00165254	-0.176679	T	C	COTL1
rs2824350	0.00179015	0.341412	G	A	CXADR
rs57645289	0.00187232	0.395786	T	C	BACE2
rs3827211	0.00187873	-0.238112	G	A	BACE2
rs12586518	0.00195639	0.149643	G	T	NPAS3
rs7143076	0.00201904	0.214718	G	A	NPAS3
rs243306	0.00211989	0.18546	T	C	NPAS3
rs67466036	0.00217411	-0.210754	A	G	RHOJ
rs192862792	0.0022402	1.00721	A	C	SDK1
rs72808035	0.00226839	-0.534648	A	G	PLAC9
rs7267331	0.00229898	0.127217	T	C	EYA2
rs8022373	0.0023703	0.138254	G	A	NPAS3
rs7155495	0.00245817	-0.13263	T	C	NPAS3
rs6964182	0.00248366	-0.207893	C	T	TNRC18
rs56365235	0.00254877	-0.481087	T	C	PLAC9
rs12245837	0.00260686	0.694613	A	G	UBTD1
rs28418300	0.00264757	0.194081	T	C	NPAS3
rs293794	0.00264812	0.211912	G	A	CAMK1
rs11189253	0.00275127	-0.187487	T	C	UBTD1
rs80329314	0.00276249	0.553942	T	C	SRD5A1
rs17460823	0.00276369	-0.274358	A	G	NPAS3
rs141055481	0.00278045	1.30559	A	G	CDK1
rs62109498	0.00284015	0.281987	A	C	SERTAD3
rs79106484	0.00295168	-0.470595	T	G	LASP1
rs7252850	0.0029975	-0.391409	T	C	UBA52
rs7980939	0.00312735	-0.265942	G	T	GSG1
rs117386306	0.00317977	-0.605629	T	C	PTN
rs3745450	0.00320883	0.155057	A	G	NAT14
rs4902216	0.00323722	0.280356	A	G	RHOJ
rs2285141	0.00328422	-0.286288	T	G	CYB5R3
rs147713217	0.00329533	0.439429	G	A	RNF2
rs72861407	0.00335197	-0.440899	A	C	LTBP1
rs1354312	0.0033613	0.457563	C	T	STK32B
rs28704032	0.00337376	0.832471	G	A	TCN2
rs13140502	0.00342968	0.378451	T	G	HTRA3
rs17661392	0.00361496	0.373912	A	G	PTN
rs884808	0.00367412	0.251347	T	C	SDCCAG8
rs11761901	0.0037721	0.296776	A	G	TES
rs6743685	0.00379442	0.204236	C	A	LTBP1
rs4809606	0.00380509	0.12625	A	G	EYA2
rs80287892	0.00384019	-0.25425	A	G	SLC2A10
rs553030	0.00405572	-0.266471	T	G	AKAP7
rs1550437	0.00408886	0.292785	T	C	LOXL1
rs218213	0.00422248	-0.234274	G	T	LTBP1
rs79868029	0.00422999	0.323743	G	A	ETV4
rs73679204	0.00423676	1.44822	C	T	CHRNA2
rs7139401	0.00423814	0.312381	G	A	SCARB1
rs57778149	0.00426241	0.66368	C	T	CIB2
rs77907627	0.00427318	0.458003	C	T	FCHSD2
rs9635190	0.00437554	0.555627	T	C	NPAS3
rs12440763	0.0043832	0.299707	C	T	FAM189A1
rs12424748	0.00446566	-1.25066	T	C	SCARB1
rs1783570	0.00449692	-0.124963	A	G	FCHSD2
rs11773388	0.00455346	-0.207077	C	T	SDK1
rs28409739	0.00455621	-0.684023	G	A	NFE2L3
rs11827168	0.0045678	-0.523879	A	G	RASSF7
rs6122535	0.00489563	-0.201666	G	A	EYA2
rs4438746	0.00534481	0.311494	T	C	HTRA3
rs74995392	0.00535761	-1.05601	A	G	SEMA5A
rs680493	0.0053854	0.368516	G	A	SPINT1
rs1731954	0.00540846	-0.143045	G	A	PTN
rs147299316	0.00548841	0.577222	T	C	ITGB5
rs36071060	0.00550207	-0.130862	G	A	ITGB5
rs5994846	0.00579447	-0.144081	A	G	YPEL1
rs12749517	0.00587886	0.346073	C	T	HSPG2
rs2829847	0.00591486	-0.274223	C	A	JAM2
rs10797854	0.00602315	-0.154051	A	G	LAMC1
rs646097	0.00607921	0.17971	A	G	LASP1
rs6904988	0.0060837	-0.242055	G	A	UST
rs432055	0.00609255	-0.854343	C	T	SEMA5A
rs10407915	0.00621261	-0.256873	C	A	CNN2
rs7953717	0.00633212	-0.340652	C	T	SCARB1
rs58804388	0.00636227	0.292008	A	G	LTBP1
rs79955546	0.00650988	0.735648	G	A	EMCN
rs1615970	0.00653746	0.171735	T	G	POLD1
rs1651075	0.00674769	0.217257	T	C	SRD5A1
rs600749	0.00682411	-0.282359	A	G	AKAP7
rs9635309	0.00682873	0.215522	A	C	FAM189A1
rs11851981	0.00683414	0.37988	T	C	NPAS3
rs8042342	0.00696867	0.202978	C	T	CYFIP1
rs73624570	0.00701501	0.794166	A	G	MYBL2
rs16871150	0.00702138	0.566462	T	C	SDK1
rs62391741	0.00708099	0.322486	C	A	LMNB1
rs78541119	0.00710154	-0.384581	G	A	LTBP1
rs55996060	0.00710684	0.165654	A	G	ITGB5
rs6958565	0.0071666	0.325224	C	A	SDK1
rs11124305	0.00728228	0.227989	A	G	LTBP1
rs58625318	0.00740616	-0.242556	A	G	TRIOBP
rs2304262	0.00753141	-0.280121	C	T	CNN2
rs62291606	0.00756257	0.404362	T	C	STK32B
rs16846687	0.00756481	0.134302	C	T	SLC4A4
rs10804014	0.00793406	-0.242378	G	A	TFPI
rs77947352	0.00797593	-0.363354	T	G	SUCLG2
rs28399158	0.00817481	0.648919	A	G	SDK1
rs78091838	0.00818329	-0.372197	T	C	TNRC18
rs10901329	0.00826743	0.236884	A	G	LAMC3
rs17451475	0.00863979	-0.170842	A	G	NPAS3
rs3892901	0.00867095	-0.113925	A	G	SUCLG2
rs8192144	0.00875227	-0.739935	T	C	SRD5A1
rs2073130	0.00878627	-0.509349	A	G	CPXM1
rs10269919	0.0087891	-1.53515	C	T	CHCHD3
rs12090169	0.00908621	-0.703265	A	G	GAS5
rs6012061	0.0091093	-0.262281	A	G	EYA2
rs7594155	0.00914602	-0.280686	T	C	LTBP1
rs4808722	0.00918968	0.143847	G	T	CCDC124
rs9435733	0.00924382	0.312569	C	T	MFAP2
rs17046404	0.0093188	-0.151207	C	T	SUCLG2
rs10483770	0.00937353	-0.142407	G	A	RHOJ
rs73781499	0.00948228	0.320512	G	A	UST
rs7808027	0.0096854	0.642779	T	C	SDK1
rs79445235	0.00980837	-0.147062	T	C	SUCLG2
rs2460451	0.00993686	-0.361556	A	C	DPEP1
rs10170803	0.010071	-0.650872	T	C	LTBP1
rs35289879	0.0101199	0.11055	T	C	NPAS3
rs5753231	0.0101364	-0.291112	T	C	TCN2
rs28594474	0.010267	0.17439	A	G	SRD5A1
rs115132997	0.010302	0.609952	G	A	ACADS
rs60543345	0.0103351	-0.341518	T	C	SDCCAG8
rs78749443	0.0104228	0.351175	A	G	CNN2
rs111643053	0.0105116	0.704292	T	C	LIMA1
rs2229482	0.010515	-0.22111	T	C	HSPG2
rs762349	0.0105847	0.267637	C	T	YPEL1
rs2565049	0.010683	-0.259207	T	C	CHRNA2
rs2564477	0.010699	-0.473941	A	C	CCBE1
rs3762289	0.0107478	-0.296112	T	C	PGD
rs3826795	0.0108764	0.213279	A	G	HIF3A
rs4334654	0.0112791	0.139983	G	A	SUCLG2
rs4077991	0.0113366	0.270885	A	C	HTRA3
rs2949923	0.0115184	0.109331	G	A	PITPNC1
rs6658460	0.0119006	-0.779005	T	C	SDCCAG8
rs2568520	0.0119558	0.220606	C	A	SDK1
rs17259350	0.0123669	-0.436196	T	C	TPM2
rs57288992	0.0126104	-1.18807	T	G	SPINT1
rs285178	0.0127066	0.542435	T	C	MYBL2
rs10080254	0.0127747	0.399535	C	T	UST
rs142504280	0.0127766	1.32013	T	C	DPEP1
rs524300	0.0127768	-0.173603	T	G	AKAP7
rs7161747	0.0131257	0.22996	C	T	CYFIP1
rs5638	0.0132401	0.532339	G	A	PNMT
rs11626817	0.0133291	0.140192	A	G	NPAS3
rs7923092	0.0133363	0.191555	C	A	SLC16A9
rs139518451	0.0134133	-0.254189	A	G	SUCLG2
rs1038651	0.0134481	0.188234	T	C	LASP1
rs12534982	0.0134931	0.252708	G	A	CHCHD3
rs13290517	0.0135328	0.510732	C	T	COL15A1
rs73349929	0.0135882	-0.450179	A	G	JAM2
rs725332	0.0136493	0.591006	T	C	DPEP1
rs3783334	0.0137061	-0.122831	C	T	EVL
rs9390645	0.0137901	-0.307943	G	A	UST
rs11231141	0.0139492	-0.129489	C	T	EEF1G
rs62446342	0.0143931	-0.246422	T	C	NXPH1
rs141479213	0.014505	-0.559847	T	C	JAM2
rs2285139	0.0146187	0.146734	A	G	CYB5R3
rs11732574	0.0146467	-0.273461	C	T	STK32B
rs79917987	0.0146874	-0.242115	G	A	GAS5
rs17100464	0.0147419	-0.313438	A	G	NPAS3
rs9788522	0.0150041	-0.183237	A	C	RHOJ
rs111350662	0.0151179	-0.566326	C	T	HIF3A
rs9390606	0.0152016	0.225781	T	C	UST
rs146041791	0.0156049	-0.360747	T	C	ACAA2
rs6462562	0.0157834	0.294363	G	A	SDK1
rs61856695	0.0159699	0.355689	G	T	H2AFY2
rs57612702	0.0160948	0.214845	T	C	EVL
rs3806723	0.0162847	0.275223	T	C	STK32B
rs11624240	0.0163213	0.122983	T	C	RHOJ
rs2570043	0.0165206	0.286569	T	C	PITPNC1
rs8018316	0.0167558	0.0940086	C	T	NPAS3
rs75486357	0.0168076	-0.570773	C	T	LTBP1
rs10486239	0.0168588	-0.285576	A	G	NXPH1
rs139387162	0.0170909	0.514515	G	A	ANAPC11
rs10927029	0.0171174	-0.239315	C	T	SDCCAG8
rs56178989	0.0172011	0.293793	A	G	ACADS
rs149937258	0.017227	0.439237	T	C	BCL7C
rs76313649	0.0174157	0.227251	A	G	COMMD6
rs8004379	0.0176431	-0.153296	C	A	NPAS3
rs183908238	0.0179036	0.556381	A	G	NPAS3
rs73300262	0.0180229	-1.6309	G	A	SDK1
rs7805571	0.0180293	-0.14808	T	C	TNRC18
rs3787254	0.0181614	0.133487	G	A	EYA2
rs60438556	0.0181653	-0.29177	A	G	SLC29A4
rs11230813	0.0181739	-0.31314	T	C	FADS2
rs56750599	0.0183487	-0.237133	G	T	ITGB5
rs181742456	0.0184477	-0.312159	G	T	EYA2
rs28515937	0.0184981	0.198184	T	C	MARK4
rs71527444	0.0185687	0.717526	G	A	SDK1
rs17675581	0.0186062	0.322367	G	A	STK32B
rs11763573	0.0187787	0.201617	C	A	TNRC18
rs7499	0.0190588	-0.182259	A	G	SLC19A1
rs58934519	0.0192153	-0.478189	G	A	PCDHGA6
rs117864201	0.0192315	0.435351	A	C	TUBB6
rs74696194	0.0193275	0.574751	C	T	CNTFR
rs113882960	0.0193993	0.52926	G	A	PTN
rs4982071	0.0196229	-0.0994857	G	A	NPAS3
rs2289824	0.0200368	0.239262	A	G	CYFIP1
rs72845123	0.0202141	-0.113851	G	A	PITPNC1
rs17824666	0.0203777	-0.492108	T	C	RHOJ
rs6784606	0.0207843	-0.123985	C	T	ITGB5
rs188523116	0.0210971	0.549396	T	C	SUCLG2
rs8177970	0.0212674	-0.954411	C	T	PKLR
rs12492717	0.0214342	0.150228	G	A	SUCLG2
rs150627	0.0217898	-0.212636	A	G	SEMA5A
rs17101058	0.0218214	0.116241	T	C	NPAS3
rs3006927	0.022159	0.220706	T	C	SDCCAG8
rs1433127	0.0223338	0.115256	A	G	CCDC124
rs2234458	0.0227512	-0.105899	T	C	EFEMP2
rs116554129	0.0228565	-0.733761	G	A	LMNB1
rs7230593	0.0230458	-0.281718	C	T	CCBE1
rs2448347	0.0237	-0.297614	A	G	CDK1
rs11587853	0.0238085	0.516399	T	C	HSPG2
rs7151677	0.0238237	0.181912	T	C	NPAS3
rs150701	0.0241944	-0.174304	T	C	LTBP1
rs2383420	0.0243036	0.135645	G	A	NPAS3
rs28715	0.0243342	0.12861	T	C	PATZ1
rs1864304	0.0244677	-0.298442	G	A	CCBE1
rs11879245	0.0244954	0.277172	G	A	HIF3A
rs34968913	0.0248247	-0.269578	A	G	TPM2
rs185373065	0.0250732	-0.379874	A	C	SUCLG2
rs67386870	0.025325	-0.341626	A	C	LMNB1
rs1957320	0.0254938	0.126983	T	G	NPAS3
rs74703582	0.0257608	0.403045	A	G	STK32B
rs2101154	0.0258544	-0.58201	T	C	UST
rs11697820	0.0259441	0.260015	T	C	CPXM1
rs12077126	0.0262444	1.2348	C	T	SDCCAG8
rs79536844	0.0265544	0.273985	T	C	RASSF1
rs61833951	0.0265615	0.188674	G	A	SDCCAG8
rs4889631	0.0266566	-0.0983983	A	G	BCL7C
rs4628168	0.0270807	0.15712	T	C	TNRC18
rs665580	0.0271902	-0.188837	C	A	SDK1
rs77997292	0.027424	0.240977	C	T	PTN
rs11038851	0.0278006	0.199154	A	G	CREB3L1
rs4659394	0.0280628	0.129172	T	C	STMN1
rs7131286	0.0282739	0.114288	T	C	RPS3
rs1500723	0.0283588	-0.0941074	G	T	NPAS3
rs73354306	0.0283992	0.429396	G	A	CD300A
rs117588431	0.0286726	0.239091	A	G	UBTD1
rs2948	0.0286784	-0.139775	T	C	DERA
rs8178675	0.0287181	0.751511	G	T	PLAT
rs56232241	0.0287602	0.305738	C	T	ACADS
rs143664050	0.0288654	-0.683328	A	G	TES
rs112748029	0.0289149	0.34635	C	T	SUCLG2
rs8133097	0.029074	0.192733	A	G	CXADR
rs8004477	0.0291486	0.113848	A	G	NPAS3
rs150922496	0.0294799	0.371296	A	G	SDCCAG8
rs117905674	0.0296102	0.723685	A	G	UST
rs11854062	0.0296534	-0.222036	C	A	FAM189A1
rs7689135	0.029838	0.202293	G	A	SLC4A4
rs8012381	0.0300891	0.121677	G	A	NPAS3
rs4808821	0.0303582	-0.154544	T	C	UBA52
rs149740889	0.030509	-0.209589	C	T	SLC25A39
rs11636238	0.0305874	-0.185969	C	T	FAM189A1
rs17133397	0.0305907	-0.117557	G	A	PTN
rs4780045	0.0309905	0.283402	C	A	FAM189A1
rs3006913	0.0318218	0.511429	G	A	SDCCAG8
rs17100290	0.0319605	0.102378	A	G	NPAS3
rs151186452	0.0320933	0.951815	G	A	SLC29A4
rs151186452	0.487491	-0.333274	G	A	TNRC18
rs2228490	0.0321083	-1.17486	C	T	SLC2A1
rs8176409	0.0321663	0.961901	G	T	TFPI
rs11631080	0.0321795	0.283971	G	A	FAM189A1
rs7781717	0.0323457	0.806383	T	C	SDK1
rs17499486	0.0323908	0.117083	A	G	NPAS3
rs11729670	0.0323997	-0.365387	A	C	STK32B
rs11153348	0.032458	-0.169987	G	A	LAMA4
rs8182420	0.0327466	-0.121443	G	A	ACAA2
rs78076914	0.0328658	0.245506	T	C	LASP1
rs559586	0.0328947	0.137181	G	A	LASP1
rs1958556	0.0330502	-0.0915007	C	T	NPAS3
rs1791366	0.0331724	-0.281321	C	T	CCBE1
rs2887292	0.0332242	-0.18212	G	A	SERTAD3
rs62219580	0.0336495	0.300893	G	A	BACE2
rs1073326	0.033804	0.241989	A	G	STK32B
rs73041585	0.0339042	-0.254621	G	A	SDK1
rs57125879	0.0339189	0.341933	T	C	SDK1
rs7939267	0.0341066	-0.527966	G	A	FCHSD2
rs7810549	0.0341951	-0.87607	G	A	NFE2L3
rs28721000	0.034285	-0.191469	T	G	SDK1
rs10247506	0.0343876	0.328908	G	A	PTN
rs2297480	0.0345662	-0.198007	G	T	PKLR
rs7607820	0.0346597	0.290498	T	G	LTBP1
rs6504524	0.0347972	0.131362	T	C	PITPNC1
rs111767026	0.0348421	0.19429	T	C	EYA2
rs7814545	0.0349231	-0.129878	A	G	ADCK5
rs76494814	0.0358412	0.582365	A	G	HSPG2
rs2214578	0.0360029	-0.337757	C	A	NXPH1
rs8139083	0.0363778	0.152456	C	T	TRIOBP
rs147701427	0.0364631	0.507797	C	T	GSG1
rs13058368	0.0364967	0.104771	C	A	TRIOBP
rs2282613	0.0367526	-0.10439	T	C	FCHSD2
rs79198492	0.0367785	0.217153	A	G	SLC4A4
rs76330292	0.0370504	0.423492	C	T	FAM189A1
rs1007086	0.0370566	0.291273	G	A	COL1A1
rs10457840	0.0370619	0.228017	A	C	UST
rs11702663	0.0371931	-0.229001	C	T	JAM2
rs75056759	0.0372073	-0.38964	T	C	SDK1
rs487915	0.0374546	-0.256769	T	C	ACADS
rs6810055	0.0375016	-0.0959668	A	G	SUCLG2
rs73168270	0.0377319	-0.186276	A	G	TRIOBP
rs16849835	0.0378481	-0.313681	C	A	TMCO1
rs11627824	0.0379671	-0.0975477	C	T	NPAS3
rs7143066	0.0383039	-0.138214	T	C	NPAS3
rs6977578	0.0384307	-0.143194	T	C	NXPH1
rs72780208	0.0385681	-0.509142	A	G	LMNB1
rs111943014	0.0386297	-0.760413	T	C	SLC29A4
rs36105255	0.0386885	0.786019	G	A	H2AFY2
rs78502729	0.0386938	0.360512	A	C	SUCLG2
rs6543708	0.0389158	-0.177418	T	C	LTBP1
rs10211660	0.0389756	-0.163816	C	A	TFPI
rs26828	0.0390817	-0.12466	C	T	CASKIN1
rs144487135	0.0391002	-0.256521	T	C	PTN
rs6772439	0.0391358	0.089326	G	A	SUCLG2
rs6903661	0.039326	0.835734	G	T	UST
rs76330290	0.0393266	-0.173596	C	T	BCL7C
rs55726427	0.0393268	0.554298	A	G	CHRNA2
rs1955682	0.0397153	-0.439887	T	C	RHOJ
rs144714401	0.0399195	1.24016	T	C	SDK1
rs1904564	0.0399567	0.285371	A	G	DYRK2
rs78473839	0.0400101	-0.178177	A	G	ACADS
rs116890289	0.0400178	0.575109	G	T	UBTD1
rs12869081	0.0401892	-0.193936	A	G	COMMD6
rs76376172	0.0402412	0.48403	T	C	ETV4
rs9858628	0.0405201	0.329721	G	A	SUCLG2
rs75195462	0.0408577	-0.746615	T	C	UST
rs142838657	0.0410904	-1.1995	T	G	LMNB1
rs12897225	0.0412207	-0.0957659	G	A	NPAS3
rs13230004	0.041672	-0.141779	A	G	SLC29A4
rs13230004	0.543773	0.0456391	A	G	TNRC18
rs7152738	0.0418172	0.253655	A	G	NPAS3
rs11856417	0.0418905	0.201081	C	A	CIB2
rs181015252	0.0422897	-0.801399	A	G	TDG
rs146856352	0.0423582	-0.674759	G	A	LTBP1
rs139276425	0.0424999	-0.25496	T	C	NPAS3
rs7737914	0.0426427	-0.141541	C	T	SEMA5A
rs78200042	0.042677	-0.321907	T	C	RAVER1
rs1279333	0.0427407	-0.106877	T	G	NPAS3
rs601314	0.0432746	-0.179688	C	T	EFEMP2
rs740233	0.0432819	0.170226	G	A	TCN2
rs74339723	0.0435219	0.330268	C	T	SEMA5A
rs116208883	0.0435274	-0.396188	A	C	PALM
rs2198568	0.0436228	0.507362	A	G	LTBP1
rs758481	0.0437995	0.0909564	C	A	PALM
rs138837252	0.0439759	-0.323962	T	C	BACE2
rs1958555	0.0441434	-0.101851	T	G	NPAS3
rs73897027	0.0441686	-0.377811	T	C	JAM2
rs4723397	0.0445734	0.189069	T	C	SDK1
rs2095525	0.0449823	-0.101702	C	T	NPAS3
rs111935681	0.0451875	-0.640173	G	A	SDK1
rs55887846	0.0451924	-0.528688	A	G	MYL4
rs10116157	0.0452654	0.138405	A	G	CNTFR
rs5994387	0.0453322	0.163198	T	G	PATZ1
rs3746988	0.0453536	-0.15836	T	C	SLC19A1
rs1800038	0.0454942	0.594824	A	C	ADRA2A
rs145155339	0.0455091	-0.508946	T	C	EMCN
rs118068739	0.045599	-0.459852	G	A	SDK1
rs73242456	0.0456341	-0.0854734	A	G	NPAS3
rs11830613	0.0457153	-1.10506	A	G	SCARB1
rs2231398	0.0461811	0.135399	T	G	RHBDD3
rs77229339	0.0463704	-0.730804	A	G	STK32B
rs2967856	0.0463927	0.185627	T	C	COTL1
rs181629418	0.046428	0.746893	A	G	TES
rs6416799	0.0466772	-0.761242	G	A	DPEP1
rs1057141	0.0466868	0.166336	C	T	TAP1
rs1061438	0.0472598	0.237237	G	A	MPG
rs2486393	0.0473977	-0.204504	T	C	UST
rs2248003	0.047491	0.189512	A	G	CXADR
rs6461952	0.0476669	0.147824	C	T	SDK1
rs17100678	0.0478622	-0.163176	C	T	NPAS3
rs76387017	0.0480512	0.232931	T	C	FCHSD2
rs6824415	0.04834	0.235465	A	G	STK32B
rs62050683	0.0483941	-0.162833	A	G	COTL1
rs145304880	0.0484513	1.14127	G	A	CHRNA2
rs927328	0.0486217	0.0812363	G	A	NPAS3
rs1572053	0.0488036	-0.100419	G	A	EYA2
rs76210027	0.0490152	-0.264459	T	G	NPAS3
rs78654394	0.0492841	0.138384	G	A	SUCLG2
rs77664073	0.0496111	-0.115587	T	C	NAT14
rs6969235	0.0496774	-0.182569	C	T	SDK1
rs6695528	0.0498402	-0.163018	A	G	HSPG2
rs940784	0.0499161	-0.206225	A	G	SDK1
rs78166579	0.823828	-0.0449038	T	C	RASSF1
rs78166579	0.0499391	0.474473	T	C	ZMYND10
rs76554029	0.0501121	-0.643844	C	T	LTBP1
rs61778418	0.0502452	0.513706	C	T	PGD
rs2231997	0.050365	0.142117	C	T	DDX49
rs2301855	0.0505101	0.206458	C	T	STK32B
rs610962	0.0507507	0.160205	G	A	SDK1
rs927757	0.0508547	-0.0764552	C	A	NPAS3
rs3219354	0.050989	-0.18498	A	C	POLD1
rs111450382	0.0510951	0.986924	A	G	UST
rs59621505	0.0514918	-0.199847	G	A	EVL
rs74887995	0.0516133	-0.120957	C	A	SUCLG2
rs17134380	0.0517585	-0.457345	T	C	SDK1
rs55784632	0.0517885	-0.16399	T	C	CNN2
rs12431738	0.0518096	0.0997164	C	A	NPAS3
rs141013495	0.0520649	0.216099	T	C	CREB3L1
rs28479772	0.0522675	0.477101	C	A	NPAS3
rs73242453	0.0522675	0.477101	T	C	NPAS3
rs73420287	0.0522773	0.337701	C	T	CYFIP1
rs80200350	0.0523097	-0.236274	T	C	NPAS3
rs67305320	0.0523702	-0.494383	G	A	MYL4
rs184723794	0.0524062	-0.768095	G	A	SERTAD3
rs75972807	0.0525056	0.164608	C	T	NPAS3
rs10972302	0.0528971	0.339282	C	T	FANCG
rs7168604	0.0531183	-0.154942	A	C	FAM189A1
rs6094511	0.0533462	-0.144017	A	G	EYA2
rs9611591	0.0535154	0.136329	A	G	TOB2
rs460483	0.0539457	-0.464594	G	A	LTBP1
rs841852	0.0541738	0.208561	T	C	SLC2A1
rs146908723	0.0543826	0.486273	G	A	CCBE1
rs112825779	0.0548183	-0.377092	A	C	LHX2
rs870471	0.0550904	-0.285492	A	G	CCBE1
rs4645479	0.0551104	-0.155374	T	G	SLC29A4
rs8176443	0.0554125	-0.737579	A	G	TFPI
rs148852866	0.0554448	1.14711	G	A	SDK1
rs113629049	0.0555297	0.454674	G	A	DERA
rs140286129	0.0556824	-0.736154	A	G	TFPI
rs6018342	0.0563595	0.100648	C	T	EYA2
rs74042042	0.0564279	0.358482	A	C	NPAS3
rs140264980	0.0574472	0.262221	G	A	FCHSD2
rs6702894	0.0576838	-0.153041	G	A	SDCCAG8
rs10133550	0.0578392	-0.117606	C	T	NPAS3
rs3026340	0.0579781	-0.289815	T	C	SEMA5A
rs11189281	0.0581043	0.0858342	A	G	UBTD1
rs7018383	0.0581623	-0.301726	T	C	PLAT
rs4077284	0.0590387	0.207994	G	A	LOXL1
rs12497038	0.0594532	0.089886	C	A	SUCLG2
rs10902225	0.0598521	0.129369	T	C	CD151
rs10937651	0.0601287	0.357345	C	A	STK32B
rs2040784	0.0602088	-0.17185	A	G	NFE2L3
rs11134341	0.0602275	-0.177668	C	T	SEMA5A
rs76070802	0.0604119	-0.344008	A	G	NXPH1
rs114575853	0.0606437	-0.249761	A	G	LTBP1
rs2276870	0.0610259	-0.0855481	T	C	RPL14
rs7558136	0.0613741	0.13719	G	A	LTBP1
rs2722180	0.0614199	-0.302506	G	A	TDG
rs61566868	0.0614497	0.486326	G	A	STK32B
rs28792500	0.0618177	-0.323634	T	C	STK32B
rs74514125	0.0619462	0.434463	T	C	SEMA5A
rs59149113	0.062028	0.137712	G	A	NPAS3
rs29947	0.0621225	-0.159711	G	A	KCTD15
rs2075064	0.0625573	0.0768317	T	C	LHX2
rs4373339	0.0628478	0.153051	T	C	NT5E
rs11825475	0.0632633	-0.350068	T	C	SIPA1
rs141634306	0.0633973	0.340479	A	G	YPEL1
rs77669770	0.0634295	-0.226833	T	C	TUBB6
rs7247222	0.0639116	0.119959	A	C	JUND
rs12420406	0.0643053	-0.182047	T	G	FCHSD2
rs12102367	0.0650265	-0.0848921	T	C	BCL7C
rs79235940	0.0650716	0.182858	T	C	SLC2A10
rs6957162	0.0651746	0.854377	G	A	CHCHD3
rs73452985	0.0653194	0.228504	A	C	PTN
rs79559147	0.0657494	-0.192365	C	A	UST
rs72745373	0.0659075	-0.332274	T	C	LOXL1
rs147273078	0.0662684	-0.382017	C	A	SEMA5A
rs138694429	0.0663701	0.302636	C	T	PITPNC1
rs1873050	0.0665256	-0.116191	T	C	LASP1
rs755191	0.0668062	0.412014	T	C	COL15A1
rs8176624	0.066964	-0.353121	A	G	TFPI
rs77517564	0.0674348	0.39123	A	G	TCN2
rs17012668	0.0674584	0.195753	T	G	LTBP1
rs62150390	0.0675634	0.149259	G	A	LTBP1
rs28819791	0.067711	0.10799	C	T	POLD1
rs75928851	0.0680901	-0.643927	A	G	SDK1
rs12324433	0.0684678	0.154274	T	G	CYFIP1
rs13056468	0.0685506	0.143487	A	G	YPEL1
rs80303676	0.0687021	-0.281427	C	T	ERH
rs17779962	0.0697261	-0.307423	G	A	CCBE1
rs4821239	0.0698041	0.160044	T	C	YPEL1
rs1171658	0.0698636	-0.13059	G	A	SLC16A9
rs710081	0.0699129	-0.343886	T	C	MPG
rs2061752	0.0699184	-0.0932827	T	C	DERA
rs10237289	0.0704962	0.83975	T	C	CHCHD3
rs35588582	0.0712	0.479008	T	C	CCBE1
rs17134615	0.0712109	0.20383	C	T	SDK1
rs11982486	0.0714375	-0.0640038	C	T	PON2
rs77143874	0.0714972	-0.401169	C	T	CHCHD3
rs113862532	0.0717439	0.149069	T	C	LASP1
rs55665939	0.0718998	0.123503	G	A	HIF3A
rs34198017	0.0725155	-0.096262	C	T	EVL
rs116377405	0.0725727	-0.379972	T	C	DERA
rs6970069	0.0728179	0.150659	T	C	CHCHD3
rs12494985	0.0729461	-0.109545	A	G	ITGB5
rs112335578	0.0730538	-0.115279	C	A	COTL1
rs6971784	0.073063	0.177609	C	T	SDK1
rs6495084	0.0730821	1.24527	T	C	LOXL1
rs1880609	0.0738881	-0.81226	G	A	SDK1
rs189492780	0.0738881	-0.81226	G	T	SDK1
rs75689928	0.0745305	-0.427993	T	C	CCBE1
rs16990634	0.0746514	0.180733	A	G	CDC34
rs111609686	0.0753458	0.277802	G	A	CD151
rs838880	0.0755481	0.219358	T	C	SCARB1
rs151269104	0.0767793	0.36401	G	A	SDK1
rs77152751	0.0771856	0.831269	T	C	COL15A1
rs10404584	0.0774025	0.184797	T	C	NOTCH3
rs886858	0.0775499	-0.186172	G	A	VASN
rs7798732	0.0778294	0.249319	T	C	SDK1
rs75351542	0.077906	-0.251509	C	T	SDK1
rs72799319	0.0779442	0.0916824	A	G	BCL7C
rs8016408	0.0780672	-0.365038	G	A	NPAS3
rs12471382	0.0782828	-0.414031	A	G	LTBP1
rs13228828	0.0785373	0.182651	C	T	TNRC18
rs2346697	0.0787123	0.152459	G	A	CYFIP1
rs9981347	0.0790189	-0.22413	T	C	BACE2
rs60264770	0.0790535	-0.147926	G	T	SEMA5A
rs139957766	0.0792316	-0.35567	A	G	FADS2
rs79518529	0.0793181	0.489784	T	C	LASP1
rs74764386	0.0794734	-0.424246	T	C	SDK1
rs1205171	0.0795448	0.264345	G	A	RNASEH2A
rs11799593	0.079706	-0.385224	G	A	SDCCAG8
rs11913239	0.079953	-0.343935	T	C	TCN2
rs34765661	0.0806125	0.262217	C	T	ERH
rs13235183	0.0813519	-0.332171	T	G	CAV2
rs11043305	0.0813819	-0.215043	A	G	ORAI1
rs117712006	0.0815565	0.358849	A	G	CYFIP1
rs77351594	0.0815753	-0.232912	A	G	FCHSD2
rs12450700	0.0819129	0.0823373	G	T	PITPNC1
rs12473523	0.0819394	0.16549	T	G	LTBP1
rs7495257	0.0825131	-0.130837	C	T	FAM189A1
rs10132543	0.0826527	0.250239	A	G	NPAS3
rs16911499	0.0827798	-0.0942271	T	C	DERA
rs62038842	0.0830456	0.426957	A	G	CASKIN1
rs741018	0.0831491	0.129237	T	C	LASP1
rs1563183	0.0834304	0.259293	T	C	LTBP1
rs142750018	0.0834852	0.243138	G	A	FAM189A1
rs9645708	0.0837409	0.0808241	C	T	FCHSD2
rs28575936	0.0840572	0.494186	C	A	COTL1
rs7407026	0.0841396	-0.0821113	T	G	PITPNC1
rs10064033	0.0855203	0.198334	A	G	LMNB1
rs117821087	0.085564	0.463152	A	G	TES
rs7233289	0.0856732	-0.470808	C	T	CCBE1
rs145281420	0.085808	0.312479	T	C	CYFIP1
rs114470872	0.0859252	-0.579751	T	G	SLC2A1
rs12532878	0.0861582	0.105466	A	G	MOSPD3
rs1958005	0.0863874	0.0710546	G	A	NPAS3
rs7908417	0.0863958	-0.122815	C	T	UBTD1
rs17880162	0.0864046	0.987391	G	A	FANCG
rs1890988	0.0865392	0.0775566	A	G	EYA2
rs4071	0.0866639	0.187132	C	T	EMCN
rs76481807	0.087232	0.352998	T	C	CHRNA2
rs6504520	0.0878149	0.341118	A	G	PITPNC1
rs141414409	0.0881113	-0.590519	C	T	LTBP1
rs4652761	0.0881248	-0.182553	T	C	LAMC1
rs344800	0.0883385	0.380402	T	C	MARK4
rs4651247	0.0886106	0.120209	A	G	RNF2
rs61383999	0.0886208	-0.605053	T	G	FAM189A1
rs79926077	0.0890094	-0.318625	A	G	SDK1
rs12949979	0.0890526	-0.0948168	C	T	PITPNC1
rs3761029	0.0891773	-0.0729025	C	T	PALM
rs34179592	0.0892728	0.241675	T	C	SUCLG2
rs145989654	0.0896751	-0.251339	T	C	LASP1
rs185179023	0.0896779	0.76528	T	C	SDK1
rs17166887	0.0897971	0.361963	T	G	CHCHD3
rs2198447	0.0900541	0.104234	T	G	SLC4A4
rs11696413	0.0901503	-0.0765874	A	C	EYA2
rs1791311	0.0904252	-0.235361	G	A	CCBE1
rs72558388	0.0904716	-0.272494	A	G	TCN2
rs7290787	0.0906235	0.255222	T	C	YPEL1
rs1952084	0.0909572	0.188901	C	T	NPAS3
rs142963363	0.0911716	-1.10438	A	C	UST
rs8026259	0.0917647	-0.219104	C	T	LOXL1
rs60336434	0.0925731	-0.285764	A	G	EYA2
rs12082	0.0926103	0.478121	T	C	NOTCH3
rs59296538	0.0928759	-0.375042	T	C	TRIOBP
rs111378805	0.09293	0.144513	T	C	PITPNC1
rs7919237	0.0933133	-0.515797	T	C	SLC16A9
rs28522381	0.0935299	0.0781836	A	G	NPAS3
rs117006819	0.0937127	-0.307275	A	G	PITPNC1
rs174624	0.0937246	-0.259368	C	T	FADS2
rs911930	0.0937509	-0.187714	G	T	COL15A1
rs702035	0.0942523	0.110444	A	G	ITGB5
rs145689675	0.0944048	0.310509	T	C	DERA
rs78477654	0.0949635	-0.166833	T	C	PITPNC1
rs111996762	0.0950339	-0.21335	A	G	CREB3L1
rs138411906	0.0961631	-0.674262	C	T	TPM2
rs4897058	0.0962515	-0.160604	G	A	UST
rs5999151	0.0967225	-0.323983	T	C	YPEL1
rs4385785	0.0974077	-0.265373	T	C	H2AFY2
rs75214369	0.0976368	-0.102147	A	G	NPAS3
rs76134495	0.09788	0.467628	T	C	LTBP1
rs1017004	0.0981636	-0.127168	C	T	NXPH1
rs78148118	0.0986199	-0.297346	T	C	CXADR
rs146708720	0.0991083	-0.219127	T	C	CYFIP1
rs553668	0.0992427	0.163556	G	A	ADRA2A
rs150698	0.0992619	-0.560927	C	T	LTBP1
rs62006437	0.0996274	0.182118	A	G	FAM189A1
rs3730346	0.0996907	0.161005	T	C	AKT1
rs16988828	0.0998753	-0.213651	G	A	TCN2
rs9609261	0.099946	-0.188577	C	A	PATZ1
rs3759770	0.0999691	-0.127278	C	T	ERH
rs195101	0.101228	0.204755	T	G	STK32B
rs7286932	0.101446	-0.115622	C	A	YPEL1
rs2737880	0.101546	0.218561	G	T	CXADR
rs3917010	0.101678	-0.203727	C	A	VCAM1
rs570956	0.101748	0.179691	C	T	FAM189A1
rs146521966	0.10182	0.640351	G	A	LTBP1
rs2445138	0.102102	0.315624	C	T	HSPG2
rs12093245	0.102108	0.380156	G	T	PGD
rs144512707	0.102388	0.562844	A	G	BACE2
rs7253254	0.102491	-0.160752	C	A	CNN2
rs115502941	0.10259	-0.622757	G	T	SDCCAG8
rs12985921	0.103036	-0.0937849	A	G	MARK4
rs10414652	0.103314	0.156741	C	T	HIF3A
rs13397654	0.103881	-0.291206	A	G	LTBP1
rs9390635	0.103968	-0.527158	A	G	UST
rs12074884	0.104493	0.581736	G	A	LAMC1
rs3952322	0.105034	0.0907146	A	C	SUCLG2
rs2934569	0.105128	0.0781485	C	T	PITPNC1
rs76399168	0.105308	-0.202401	T	C	TRIOBP
rs28736569	0.105628	0.306603	A	G	NOTCH3
rs251023	0.106121	-0.167826	G	A	PCDHGA6
rs6002819	0.106235	-0.514453	G	A	CYB5R3
rs192118305	0.106384	0.274699	C	T	EYA2
rs9322915	0.106556	-0.0732805	T	C	NPAS3
rs6066180	0.107058	0.0960588	T	G	EYA2
rs11974557	0.107163	0.218589	C	T	SDK1
rs10225496	0.107583	-0.138253	G	A	SDK1
rs4287473	0.108003	0.0778476	T	C	NPAS3
rs2967846	0.108194	0.106539	C	T	COTL1
rs6505750	0.108203	-0.335022	C	T	TUBB6
rs6941925	0.108323	-0.138281	C	T	UST
rs74453245	0.108404	-0.574162	T	C	EMCN
rs62120865	0.108414	-0.104032	T	C	MARK4
rs74631345	0.108426	0.266764	A	G	SLC16A9
rs79517316	0.108586	-0.337652	G	T	LTBP1
rs150694	0.109279	-0.111311	G	A	LTBP1
rs56214819	0.109495	-0.197777	A	G	KCTD15
rs148209770	0.109765	0.290693	T	C	SEMA5A
rs114325774	0.109784	-0.278044	T	C	COTL1
rs1205730	0.110402	-0.144156	T	C	SEMA5A
rs1468298	0.110718	-0.16545	G	A	NXPH1
rs10249263	0.110826	-0.0682749	T	C	PON2
rs10851431	0.111632	-0.176791	G	A	FAM189A1
rs34830979	0.112136	-0.141697	G	A	SEMA5A
rs61444486	0.112558	-0.266762	A	G	PITPNC1
rs73035934	0.112591	-0.356013	C	T	SDK1
rs73223948	0.112616	0.135315	A	C	COMMD6
rs77428518	0.112679	0.172907	C	T	MSI1
rs117910685	0.113385	-0.495678	G	A	SDK1
rs139548387	0.113385	-0.495678	A	G	SDK1
rs111583239	0.113956	0.180041	A	C	SLC4A4
rs11189254	0.114285	0.135213	A	G	UBTD1
rs6570913	0.114323	-0.137311	A	G	UST
rs77856536	0.114469	-0.626657	C	T	SDK1
rs4130104	0.114693	0.119726	G	A	SUCLG2
rs111959778	0.114728	0.349032	A	G	SDK1
rs62290493	0.114799	-0.490538	T	C	STK32B
rs28721960	0.115406	-0.224786	G	A	TNRC18
rs115699706	0.115988	0.432479	A	C	PCDHGA6
rs882727	0.116029	-0.284585	A	G	COL15A1
rs2500542	0.117169	-0.157693	T	C	UST
rs1729533	0.117324	-0.146304	A	C	AKAP7
rs11856997	0.117612	-0.178831	T	C	FAM189A1
rs116813755	0.11763	0.239868	G	A	RNASEH2A
rs11057853	0.11836	-0.17451	C	T	SCARB1
rs2293440	0.118385	-0.418507	G	A	SCARB1
rs117551236	0.118469	0.590134	C	T	CHCHD3
rs11244263	0.118652	0.17674	T	C	LAMC3
rs2829849	0.118846	-0.279144	C	T	JAM2
rs1979537	0.119007	0.0930337	A	C	SLC4A4
rs16870824	0.119108	0.165746	G	A	SDK1
rs9426787	0.119281	0.690612	C	T	HSPG2
rs145592661	0.119373	0.338783	T	C	NPAS3
rs77561775	0.119485	-0.301981	T	C	STK32B
rs13171859	0.119543	0.240087	A	G	PCDHGA6
rs16846310	0.11999	0.187378	T	G	SLC4A4
rs867229	0.120171	0.168762	A	G	FPR1
rs10281608	0.120436	0.173135	A	G	NXPH1
rs12229372	0.120687	0.275785	C	T	SCARB1
rs6967438	0.12074	-0.986025	G	A	SDK1
rs4723270	0.120799	0.130637	G	T	SDK1
rs10755174	0.120888	-0.0835098	T	C	SLC4A4
rs148968718	0.121607	-0.70816	A	G	COL15A1
rs7598928	0.121805	0.114858	G	A	LTBP1
rs72690400	0.12191	0.304343	A	G	EMCN
rs8018810	0.122828	-0.0628455	A	G	NPAS3
rs2306363	0.123704	0.100782	T	G	SIPA1
rs28706971	0.123984	0.138045	G	A	CHCHD3
rs61863106	0.124305	-0.236416	A	G	SLC16A9
rs7739563	0.124337	0.108809	T	C	NT5E
rs13065827	0.124413	-0.123069	C	T	SUCLG2
rs10882952	0.124531	-0.0695251	A	G	UBTD1
rs142257925	0.12486	0.485262	T	G	DYRK2
rs143588774	0.124926	-0.300313	T	C	LASP1
rs77857993	0.125128	0.525479	T	C	NFE2L3
rs663486	0.125515	0.148244	G	A	SDK1
rs9932605	0.125589	-0.072985	G	A	PPP4C
rs963025	0.126274	-0.181864	T	C	LTBP1
rs1958538	0.127029	0.0630846	G	T	NPAS3
rs10008760	0.127034	0.348484	T	C	STK32B
rs56133851	0.127506	-0.479862	G	A	SDCCAG8
rs58079895	0.127537	0.201784	G	T	CYFIP1
rs189117855	0.127837	-0.240053	A	C	ACADS
rs12652220	0.128103	0.161791	A	G	SEMA5A
rs609994	0.128483	0.253518	A	G	LTBP1
rs2354800	0.128564	-0.0815067	T	G	FBL
rs11134354	0.128972	-0.131572	G	A	SEMA5A
rs73006119	0.129302	-0.255618	C	T	RPS3
rs2158004	0.129847	0.124773	A	G	DDX49
rs2366545	0.12999	0.178992	G	A	NOTCH3
rs62426078	0.130041	-0.210708	C	A	UST
rs12483767	0.130049	0.121098	G	A	CYB5R3
rs2271699	0.13006	-0.203728	G	A	H2AFY2
rs77439067	0.130347	0.151584	A	G	TMCO1
rs58645300	0.13038	0.177035	T	C	TES
rs58131917	0.130574	0.115801	A	C	FAM189A1
rs190456691	0.130893	0.411395	C	T	FAM189A1
rs7506023	0.130922	-0.126468	G	A	ACAA2
rs10121615	0.130934	0.549266	T	C	LHX2
rs17876116	0.131171	-0.125226	A	C	PON2
rs12432922	0.13123	0.062649	G	A	NPAS3
rs34495934	0.131823	-0.342247	G	A	RASSF1
rs167718	0.131873	-0.0692133	T	C	PTN
rs78243378	0.131925	0.234759	T	G	AKAP7
rs144072067	0.131956	-0.46393	G	A	CNTFR
rs113270457	0.132417	0.419426	A	G	PCDHGA6
rs113906746	0.132466	0.447804	T	G	FAM189A1
rs72910045	0.13251	0.281595	T	C	CREB3L1
rs7636311	0.133149	-0.0654966	T	C	SUCLG2
rs541590	0.133165	-0.07841	C	T	ACAA2
rs7794282	0.133239	-0.116041	G	A	NXPH1
rs28622274	0.133282	0.243663	G	A	STK32B
rs10264679	0.133301	0.115832	G	A	SDK1
rs1363448	0.133708	-0.164116	T	C	PCDHGA6
rs113578258	0.133827	0.612413	C	T	HSPG2
rs141505966	0.134132	-0.333375	A	G	RHOJ
rs56358291	0.134183	0.186929	C	T	JAM2
rs117910193	0.134223	-0.183221	A	G	TNRC18
rs117016262	0.134239	0.27907	T	C	EVL
rs72676785	0.13442	-0.192907	T	C	NPAS3
rs215540	0.13466	0.289119	T	C	CPXM1
rs116363875	0.134789	-0.833004	T	C	HTRA3
rs12521266	0.13488	0.396429	G	A	LMNB1
rs77201625	0.135022	-0.131835	A	G	PTN
rs2304277	0.135169	-0.118284	A	G	CAMK1
rs111724638	0.135465	-0.526577	T	C	ERH
rs74336127	0.135752	-0.268729	A	G	LIMA1
rs72966126	0.135966	-0.312181	A	G	CCBE1
rs73487492	0.136179	-0.18606	G	A	FADS2
rs28654619	0.136226	0.158884	C	T	BACE2
rs17876202	0.136469	0.264673	C	T	PON2
rs75669537	0.137825	-0.635126	T	C	JAM2
rs8018833	0.138245	-0.0676146	C	A	NPAS3
rs12313725	0.138407	0.0693685	A	G	DERA
rs2590740	0.138742	0.354962	A	C	FAM189A1
rs113947818	0.138934	-0.240129	T	G	HSPG2
rs1239179	0.139497	0.0888764	T	C	RPL23
rs838915	0.139601	0.582103	T	G	SCARB1
rs425620	0.139738	0.196398	A	G	SEMA5A
rs73352393	0.139869	0.279499	G	A	CD300A
rs74562551	0.140166	0.407293	T	C	CNTFR
rs79396521	0.140204	0.330992	T	C	SCARB1
rs7584010	0.140297	0.37042	G	T	LTBP1
rs115757443	0.140608	0.32266	G	T	RNF2
rs73556147	0.14064	-0.387727	G	T	CHRNA2
rs13240764	0.140767	-0.102032	T	C	TES
rs62312441	0.140907	-0.329602	G	A	CXCL1
rs934889	0.141151	0.369797	G	A	VASN
rs1306624	0.141228	0.0711088	T	C	MSI1
rs71597746	0.141758	0.789122	A	G	STK32B
rs897472	0.14193	-0.370833	A	C	HSPG2
rs73475697	0.142086	0.151306	A	G	SMO
rs6438854	0.142653	-0.222296	G	A	ITGB5
rs72699921	0.142678	-0.0999858	G	A	TMCO1
rs2139455	0.142699	0.270971	T	G	DPEP1
rs76762469	0.143322	-0.127061	A	C	FCHSD2
rs12653117	0.14376	0.191852	T	C	SEMA5A
rs1934839	0.144131	-0.13445	T	C	EYA2
rs117853367	0.144331	-0.287552	T	C	RNF122
rs4846219	0.144407	-0.119468	A	C	PGD
rs10137573	0.144738	-0.143697	A	G	NPAS3
rs1408042	0.144863	-0.0805741	C	T	COMMD6
rs6973715	0.14509	-0.11379	G	A	NXPH1
rs3092447	0.145271	-0.0754559	G	T	EYA2
rs74535400	0.145739	-0.172016	C	T	FCHSD2
rs4743311	0.146087	0.166307	G	A	COL15A1
rs322318	0.146518	-0.105189	A	C	PTN
rs11749433	0.14662	0.294071	G	A	SEMA5A
rs3750768	0.146715	-0.185893	G	T	H2AFY2
rs187199928	0.146764	-0.323009	T	C	SDK1
rs73554443	0.147018	0.398579	T	G	LAMC3
rs117366109	0.147153	0.57035	G	A	CDK1
rs17876143	0.147604	-0.212973	A	G	PON2
rs77122638	0.147681	0.447513	C	T	EMCN
rs2231396	0.148181	-0.191865	A	G	RHBDD3
rs61777195	0.148383	0.212794	T	G	HSPG2
rs1501088	0.148393	-0.148725	T	C	EMCN
rs113575951	0.14931	-0.734029	G	A	HTRA3
rs2231395	0.149317	-0.439669	T	C	RHBDD3
rs117332503	0.149527	-0.259152	T	C	FAM189A1
rs80158859	0.149781	-0.670731	T	C	SDK1
rs17590228	0.149808	-0.166529	A	C	LASP1
rs112565593	0.150277	0.391926	T	G	NT5E
rs62146730	0.150311	0.273492	C	T	LTBP1
rs56012885	0.150523	-0.192838	T	C	CCBE1
rs73036569	0.150605	0.178	C	T	MARK4
rs12063970	0.150888	0.497892	A	G	HSPG2
rs3783338	0.151126	0.0782906	T	C	EVL
rs174570	0.151128	-0.147828	T	C	FADS2
rs80139773	0.151152	-0.294212	G	A	SDCCAG8
rs75657764	0.151413	-0.46522	A	C	STK32B
rs6606815	0.151678	-0.150651	T	G	CYFIP1
rs3795066	0.151695	-0.119588	T	C	CNN2
rs79903057	0.152028	-0.210916	T	C	DTYMK
rs116821331	0.152087	-0.581208	A	G	LTBP1
rs4725092	0.152374	0.10351	A	G	NXPH1
rs34338026	0.152444	0.0698605	C	A	ACAA2
rs78727639	0.152488	-0.294445	A	G	CREB3L1
rs3787264	0.153079	0.10104	G	A	EYA2
rs10268896	0.153104	-0.115269	T	G	NXPH1
rs6018272	0.153462	-0.081675	A	C	EYA2
rs138002535	0.154047	-0.571509	T	C	DPEP1
rs28637707	0.154533	0.102701	A	G	SUCLG2
rs61581213	0.154682	-0.101014	A	G	NPAS3
rs72739697	0.155149	-0.193735	T	G	RNF2
rs114866393	0.15527	-0.745941	G	A	CCBE1
rs116585850	0.155479	0.22633	A	C	SUCLG2
rs147089981	0.155666	-0.321272	G	T	SDCCAG8
rs11684931	0.155733	-0.271325	T	C	LTBP1
rs78703404	0.156629	-0.324075	A	C	NXPH1
rs8116756	0.156757	-0.0780872	T	G	EYA2
rs926804	0.157116	-0.0788736	G	A	RHOJ
rs12320939	0.158142	-0.0925204	T	G	ORAI1
rs6012129	0.158287	-0.0640487	G	A	EYA2
rs78396347	0.158375	-0.234633	G	A	FAM189A1
rs72625800	0.15861	0.206395	G	T	CIB2
rs564839260	0.158732	0.486817	A	G	CIB2
rs34342663	0.158868	-0.0683211	C	T	NPAS3
rs113080870	0.159103	-0.495641	T	G	TNRC18
rs182986270	0.159182	-0.4542	G	A	HTRA3
rs182463904	0.160751	-0.368497	G	A	AKAP7
rs71529398	0.161446	0.185174	T	C	TNRC18
rs79403922	0.161451	-0.18467	C	A	SDK1
rs10483426	0.161627	0.0580513	C	T	NPAS3
rs13244318	0.161725	0.0899558	T	C	SLC29A4
rs13244318	0.624253	0.0338245	T	C	TNRC18
rs2271700	0.161733	-0.16949	A	C	H2AFY2
rs7783045	0.161758	0.195121	T	C	NFE2L3
rs112067158	0.162048	-0.765545	T	C	TBX3
rs146039080	0.16219	-0.440106	C	T	EYA2
rs2568522	0.16248	0.151067	G	A	SDK1
rs2602098	0.162637	-0.0697063	G	T	SLC4A4
rs4780205	0.163058	0.151038	C	T	FAM189A1
rs76186426	0.163229	-0.69475	A	G	NXPH1
rs56167530	0.16362	-0.159085	T	C	UST
rs7985488	0.163631	0.0927938	T	C	COMMD6
rs112436484	0.164503	-0.287972	T	C	LASP1
rs11638345	0.164881	0.107372	T	C	CYFIP1
rs75089080	0.165062	-0.0992499	A	C	EYA2
rs62101385	0.16515	-0.683803	T	C	KCTD15
rs77627315	0.165325	-0.183412	A	G	LTBP1
rs2034693	0.165342	0.11254	T	C	LTBP1
rs62239862	0.165439	-0.137213	A	G	CXADR
rs4284113	0.165915	0.175474	G	A	CNTFR
rs61736465	0.166314	0.508328	A	G	TOB2
rs138907602	0.166484	0.197058	A	C	NPAS3
rs138477165	0.166888	-0.296984	C	T	TMCO1
rs141082117	0.167394	-0.533953	A	C	SEMA5A
rs1541534	0.167432	0.0799794	G	A	FBL
rs146680825	0.167754	-0.705672	A	G	MYL4
rs12519176	0.167962	-0.147179	T	C	SEMA5A
rs1046623	0.168297	-0.0849943	G	A	COTL1
rs117674269	0.168641	0.485359	A	G	NT5E
rs4135041	0.168967	0.345243	G	T	TDG
rs7514707	0.169087	0.383765	G	T	SDCCAG8
rs74033816	0.169215	0.521441	A	G	DPEP1
rs2067079	0.169309	0.0965499	T	C	GAS5
rs9543964	0.169366	-0.115627	G	A	COMMD6
rs7082673	0.169805	0.165551	G	A	SLC16A9
rs78826069	0.169924	0.568887	A	G	LOXL1
rs28794239	0.170212	-0.166192	T	C	SDK1
rs9979067	0.171326	0.126325	T	C	BACE2
rs80261389	0.171409	-0.351499	T	C	STK32B
rs141931440	0.171827	-0.180277	T	C	RHOJ
rs253635	0.171925	-0.119076	T	G	SEMA5A
rs2167419	0.171941	0.113873	A	G	FPR1
rs2041546	0.172153	-0.113901	A	C	LHX2
rs41466048	0.172337	-0.168101	A	G	NPAS3
rs113075902	0.17242	-0.223062	T	C	LTBP1
rs112873158	0.174317	-0.282337	A	G	COL15A1
rs147682904	0.174601	-0.185097	T	C	EYA2
rs73113550	0.174602	-0.346443	A	G	CAMK1
rs79339967	0.17491	-0.227412	C	T	FCHSD2
rs79471764	0.175085	0.196114	A	G	LIMA1
rs478668	0.175172	-0.0645202	C	T	RPS3
rs60218148	0.175266	0.185164	T	C	LTBP1
rs4809613	0.17531	0.0906507	G	A	EYA2
rs10411250	0.175437	-0.126517	C	A	TBXA2R
rs72680171	0.176325	-0.129614	T	G	NPAS3
rs11741172	0.176542	-0.415036	A	G	SEMA5A
rs116989149	0.177062	-0.267868	T	C	HEBP2
rs10972148	0.17745	-0.0859294	A	G	CNTFR
rs145927866	0.178538	0.204248	C	T	ITGB5
rs117865485	0.179068	0.207772	A	G	PTN
rs9980386	0.179411	0.77495	T	C	SLC19A1
rs5749254	0.179708	0.216737	A	G	PATZ1
rs73301767	0.179988	-0.126878	A	G	EYA2
rs57105742	0.18039	-0.122729	A	G	CYFIP1
rs7042231	0.18045	-0.138019	A	G	LAMC3
rs35918445	0.180589	-0.20254	G	A	STK32B
rs1057137	0.180762	0.107951	T	G	CHRNA2
rs114015575	0.180791	-0.296648	T	C	ITGB5
rs73093656	0.180815	1.03642	G	T	STK32B
rs143988114	0.181103	-0.374405	G	A	SDK1
rs10252596	0.181253	-0.117104	T	C	SDK1
rs2829859	0.181289	-0.115009	C	T	JAM2
rs118034633	0.18147	0.392548	A	G	SDK1
rs73536825	0.181681	-0.269642	A	G	FCHSD2
rs138769569	0.181797	0.202455	A	G	ITGB5
rs12961734	0.182347	-0.175347	A	G	CCBE1
rs10047941	0.182714	-0.084353	G	A	NPAS3
rs111960719	0.182843	0.0848699	T	C	PITPNC1
rs2289817	0.182976	-0.126977	G	A	CYFIP1
rs116990749	0.183145	-0.930483	A	G	CCBE1
rs786847	0.183236	0.117642	G	A	SEMA5A
rs113680770	0.183782	-0.506799	A	G	SDK1
rs55751946	0.184056	-0.08063	A	G	SUCLG2
rs7214870	0.184308	-0.488656	T	C	PITPNC1
rs12907881	0.185012	-0.127786	T	C	FAM189A1
rs147777433	0.185063	0.68139	G	A	DTYMK
rs9309789	0.185283	0.293915	A	G	SUCLG2
rs17403946	0.18542	-0.283167	G	A	NXPH1
rs62086194	0.185682	0.0614811	T	C	PITPNC1
rs3797179	0.185966	-0.112407	A	G	SRD5A1
rs34715719	0.186652	-0.0971208	T	C	SLC16A9
rs78486569	0.186715	-0.0997764	G	A	SLC4A4
rs10999115	0.186796	-0.369648	T	C	H2AFY2
rs577771451	0.187866	-0.715964	A	G	DPEP1
rs11793535	0.18862	0.209073	C	T	LAMC3
rs17592628	0.188921	-0.241091	T	C	H2AFY2
rs150877880	0.18899	0.407361	T	G	NT5E
rs140887381	0.189487	0.317106	C	T	CREB3L1
rs3777355	0.189729	-0.122612	A	G	SEMA5A
rs2302900	0.189838	0.0639556	C	T	LIMA1
rs1358963	0.190182	-0.108581	A	G	AKAP7
rs184028657	0.19104	0.749626	A	G	SDK1
rs17732290	0.191058	0.270019	C	A	BCL6B
rs11978573	0.191391	-0.109547	T	C	SDK1
rs4763321	0.192128	0.183147	T	G	GSG1
rs16955457	0.192675	-0.23039	G	T	FAM189A1
rs2967858	0.19322	0.0664953	G	T	COTL1
rs16882716	0.193559	-0.213746	G	A	SEMA5A
rs12324008	0.193864	-0.113886	T	C	FAM189A1
rs79699639	0.193921	-0.274155	T	C	EMCN
rs2837985	0.193935	0.19962	G	A	BACE2
rs1014480	0.193936	0.178756	G	A	CCBE1
rs62469566	0.194362	-0.135251	A	G	PON2
rs111558569	0.19437	0.767388	T	C	EMCN
rs73168259	0.194377	-0.139033	A	G	TRIOBP
rs150789921	0.194655	-0.689748	T	C	DPEP1
rs8178872	0.194666	0.570135	A	G	PLAT
rs7837156	0.19512	0.11389	T	G	PLAT
rs1130245	0.195359	0.170014	T	C	AKT1
rs8087929	0.19537	-0.177195	T	C	CCBE1
rs59600437	0.195512	0.113412	C	T	SDK1
rs7314042	0.19553	0.243204	G	A	MSI1
rs115117047	0.195629	0.185139	T	C	PTN
rs82977	0.195666	0.294452	A	G	LASP1
rs3091904	0.195712	0.0547165	C	T	SLC2A10
rs6966518	0.196281	-0.102135	T	C	NXPH1
rs117348380	0.196425	-1.2331	A	C	ETV4
rs77976359	0.196875	0.473421	T	C	PRX
rs78475441	0.196891	-0.29893	T	C	ETV4
rs76562318	0.19726	0.251539	T	C	COMMD6
rs74846503	0.197847	0.692251	C	T	CCBE1
rs80027587	0.198449	-0.222995	A	G	SUCLG2
rs66659126	0.199033	-0.140153	A	G	UST
rs2494735	0.199565	0.0830887	C	T	AKT1
rs2181655	0.199774	-0.0939041	C	T	AKAP7
rs12921326	0.199881	-0.141551	A	G	CASKIN1
rs79616399	0.200013	-0.290515	T	C	CNTFR
rs80212860	0.200312	0.133193	G	T	NPAS3
rs17470694	0.200338	0.0798361	G	A	NPAS3
rs73349523	0.20092	0.382485	A	G	EVL
rs151168189	0.201329	-0.453984	T	C	SCARB1
rs112551460	0.202077	0.317963	G	A	EVL
rs116888986	0.202386	-0.455491	A	G	MYCT1
rs79658325	0.202401	0.269896	T	G	TES
rs62379165	0.203379	-0.229519	G	A	PCDHGA6
rs2722200	0.203399	-0.128454	A	G	TDG
rs1171622	0.203433	-0.0996532	T	C	SLC16A9
rs114902005	0.20406	-0.318026	A	G	EMCN
rs114981146	0.204131	-0.328286	G	A	LHX2
rs9377166	0.204255	0.120748	A	G	UST
rs6852342	0.20441	-0.133294	A	G	STK32B
rs7603306	0.204549	-0.460758	T	C	DTYMK
rs1806109	0.204629	0.102124	T	C	SEMA5A
rs6951962	0.204865	0.311331	A	G	SDK1
rs3729548	0.20508	-0.111368	T	C	SLC2A1
rs7173049	0.205225	0.133468	G	A	LOXL1
rs2009679	0.205395	0.0621242	G	A	PITPNC1
rs7247237	0.205711	0.0884763	T	C	JUND
rs10457567	0.205842	-0.105307	G	A	AKAP7
rs677072	0.205879	-0.123596	A	C	AKAP7
rs191943468	0.207866	0.245573	G	A	SDK1
rs41276317	0.207915	-0.168986	T	C	TOB2
rs1820840	0.207948	-0.063946	C	T	COTL1
rs117693204	0.207962	-0.505482	A	G	CD300A
rs117662024	0.208409	-0.493871	C	T	LTBP1
rs73047638	0.208711	-0.123189	A	G	SDK1
rs34840796	0.209526	0.248565	T	C	SCARB1
rs72845145	0.210082	0.122779	A	G	PITPNC1
rs979607	0.210374	-0.100917	C	T	LASP1
rs17654536	0.21059	-0.0868251	T	C	PITPNC1
rs79135132	0.21079	0.152378	A	G	RAVER1
rs74058355	0.211268	0.655016	T	C	MFAP2
rs145292220	0.211542	0.360299	C	T	ERH
rs74041793	0.212214	0.0994826	C	T	NPAS3
rs74152125	0.212223	0.368562	C	T	SLC16A9
rs78809050	0.212686	-0.227305	G	A	UST
rs138341632	0.213086	0.428282	G	T	SPINT1
rs2952459	0.213475	-0.125087	T	G	PITPNC1
rs12536956	0.213721	0.322195	A	G	NXPH1
rs71419932	0.213986	0.103987	G	A	NPAS3
rs174608	0.214212	-0.103639	G	A	FADS2
rs219147	0.214214	0.112993	T	C	LTBP1
rs10846747	0.215397	0.130095	T	C	SCARB1
rs200173	0.216141	0.293694	G	A	PNMT
rs67650419	0.21618	-0.109068	T	C	PALM
rs80177842	0.217103	0.287466	A	G	LTBP1
rs57896319	0.217198	-0.122378	G	A	NPAS3
rs2903941	0.217345	0.238342	A	G	EYA2
rs2183012	0.217379	0.401456	A	G	CNTFR
rs35805963	0.217532	0.171347	C	A	SDK1
rs55788503	0.217536	-0.0814885	A	G	SUCLG2
rs117051272	0.217632	-0.303028	A	G	TCN2
rs1746466	0.217744	-0.197137	G	A	AKAP7
rs73792199	0.218083	0.521107	G	A	PCDHGA6
rs2340749	0.218169	0.107243	A	G	UST
rs226220	0.218294	-0.138919	G	A	LASP1
rs8176500	0.218943	-0.167628	C	T	TFPI
rs79085598	0.219138	0.192376	A	G	STMN1
rs8190433	0.219168	0.328098	A	G	CYB5R3
rs34218829	0.219213	-0.419847	T	G	HCN3
rs62009536	0.221082	0.121444	A	G	CYFIP1
rs4791293	0.22165	-0.0760705	T	C	PITPNC1
rs6031050	0.221852	-0.810628	T	C	MYBL2
rs12147692	0.222406	0.0558434	G	A	NPAS3
rs4688725	0.732715	-0.113822	G	T	RASSF1
rs4688725	0.223465	0.489919	G	T	ZMYND10
rs2614942	0.22373	-0.170507	A	G	SDK1
rs75764140	0.223939	0.231567	T	C	UST
rs4974026	0.224086	-0.154511	G	A	RPL14
rs649908	0.224183	-0.108704	A	C	FBL
rs17555271	0.225032	-0.118134	G	A	NPAS3
rs148530192	0.225078	-0.229519	T	C	SDK1
rs72974571	0.225619	-0.236452	A	G	ITGB5
rs9498188	0.225809	0.490269	A	G	UST
rs17732672	0.226506	0.204428	T	G	KCTD11
rs182735245	0.226691	-0.479578	A	G	TMCO1
rs8176441	0.226711	-0.228194	C	T	TFPI
rs587118	0.226776	-0.0991175	C	T	FANCG
rs11652382	0.22759	0.0769329	A	G	PITPNC1
rs118071705	0.227965	-0.453541	A	G	PRX
rs73247024	0.228112	-0.221092	G	A	NXPH1
rs143307882	0.228377	-0.272998	G	A	SDK1
rs77132164	0.228855	-0.28696	T	G	CYFIP1
rs13435719	0.228974	0.0862227	A	G	SLC4A4
rs59332676	0.229594	-0.561051	G	A	SDK1
rs7598914	0.229789	0.375355	G	T	LTBP1
rs116825446	0.229792	-0.244034	C	T	LIMA1
rs59702115	0.229921	-0.598273	A	G	SDK1
rs116504785	0.23037	-0.270674	A	G	SEMA5A
rs72737277	0.230715	-0.549375	T	C	COL15A1
rs171992	0.230953	-0.144896	C	T	SEMA5A
rs950525	0.231186	0.0883575	A	G	TES
rs1746470	0.231408	-0.0936638	C	T	AKAP7
rs4699401	0.231818	0.104295	T	C	EMCN
rs285677	0.232251	-0.0853811	C	T	KCTD15
rs73300383	0.232271	0.443733	C	A	SDK1
rs11057872	0.232316	-0.176904	A	G	SCARB1
rs7798005	0.232391	0.307022	A	G	TNRC18
rs78686539	0.232622	0.307179	G	A	SLC16A9
rs3734442	0.232625	0.156733	G	A	NT5E
rs16882199	0.232795	-0.112431	G	A	SEMA5A
rs17101310	0.233006	-0.120384	A	G	NPAS3
rs17101861	0.233069	0.0853721	T	C	NPAS3
rs13237986	0.23331	-0.0649901	T	G	SMO
rs142274106	0.233473	-0.468194	G	A	NXPH1
rs7696006	0.234078	-0.08858	G	A	SLC4A4
rs58328254	0.234334	0.0713265	A	G	RPL7
rs112233725	0.23437	0.3244	C	T	DPEP1
rs10937625	0.234792	-0.148191	C	T	STK32B
rs6955389	0.234942	0.0999161	C	T	NXPH1
rs118096468	0.234946	-0.273495	A	G	SLC19A1
rs111827070	0.23521	-0.253341	T	C	PCDHGA6
rs16971115	0.236338	0.669703	C	A	SPINT1
rs118092013	0.237199	0.272441	T	G	PTN
rs12037513	0.237242	-0.0691506	G	A	STMN1
rs2018732	0.237445	-0.325829	T	C	CXCL1
rs12074870	0.237477	-0.33972	G	A	SLC2A1
rs112400038	0.239958	0.45564	A	G	EMCN
rs117839099	0.240041	-0.364453	A	G	LASP1
rs17450122	0.240411	0.138526	G	A	ASCL1
rs9303517	0.24079	-0.0834777	C	T	PITPNC1
rs9373578	0.240892	0.232318	T	C	UST
rs77273246	0.241417	-0.409242	T	G	CCBE1
rs80126892	0.24176	0.445635	C	T	RHOJ
rs73671564	0.242226	-0.582756	A	G	SDK1
rs4319486	0.242578	-0.0840322	A	C	CREB3L1
rs371693002	0.243092	-0.302024	C	T	TRIOBP
rs55688937	0.24411	-0.0841038	A	G	SLC4A4
rs17101349	0.244476	-0.0554637	T	C	NPAS3
rs113263596	0.245696	0.203196	T	C	RASSF7
rs11919564	0.246296	0.137329	T	C	RPL22L1
rs73016239	0.246455	-0.081013	A	G	DYNLT1
rs8020167	0.246763	0.0530445	G	A	NPAS3
rs35562522	0.246971	0.0958246	G	A	DTYMK
rs141644436	0.247167	-0.408221	G	A	UST
rs117109583	0.247504	-0.273983	T	C	DPEP1
rs11850646	0.247589	0.0860437	G	A	NPAS3
rs7272875	0.247918	0.253614	C	T	SLC2A10
rs34043634	0.248126	0.142508	G	T	LAMC3
rs876493	0.24816	-0.097802	A	G	PNMT
rs12510818	0.248214	-0.141492	T	C	STK32B
rs73106156	0.248329	-0.0655041	A	G	LIMA1
rs150624	0.249194	-0.11467	T	C	SEMA5A
rs76845365	0.249211	0.24343	A	G	YPEL1
rs6770280	0.24967	-0.0930872	C	T	SUCLG2
rs559176012	0.249962	0.210359	T	C	TRIOBP
rs1044282	0.250362	0.115702	G	A	CD300A
rs12565776	0.250533	-0.17122	G	A	LAMC1
rs72622090	0.251295	0.4233	T	C	CYFIP1
rs74948869	0.251863	0.388096	A	G	CHCHD3
rs12284298	0.251885	0.0912658	T	C	CREB3L1
rs112393336	0.252121	0.189743	T	C	STK32B
rs116020640	0.252337	-0.221744	C	T	EMCN
rs115127710	0.252485	0.138165	C	T	RHOJ
rs115280954	0.252521	-0.237338	A	G	LTBP1
rs12985877	0.253055	0.139318	T	C	PRX
rs12702774	0.253159	-0.0974759	G	T	NXPH1
rs13436204	0.253411	0.142085	A	G	SEMA5A
rs17097251	0.255002	-0.643904	T	C	PCDHGA6
rs34473108	0.255504	-0.131263	A	G	NXPH1
rs12669830	0.255543	0.740969	T	C	NFE2L3
rs2464614	0.255587	-0.090571	G	A	SDK1
rs12609577	0.2556	-0.0784967	G	T	HIF3A
rs16941650	0.255843	0.165556	A	G	MYL4
rs10737461	0.255978	0.0974783	T	C	HSPG2
rs13221433	0.256259	-0.155609	A	G	SDK1
rs193111100	0.256496	0.352986	A	G	TFPI
rs114539176	0.257347	-0.384775	T	C	HSPG2
rs113606414	0.257829	0.195225	T	G	AKAP7
rs650986	0.258203	0.111785	G	T	SDK1
rs73464044	0.25824	0.429732	G	A	CREB3L1
rs2949930	0.258572	-0.0772371	G	A	PITPNC1
rs914828	0.258797	-0.0737906	C	T	EYA2
rs146340308	0.259157	0.366114	G	A	NFE2L3
rs4688920	0.259272	-0.114406	G	A	STK32B
rs140669521	0.261924	-0.456786	A	G	AKAP7
rs80255902	0.262183	-0.37006	C	T	RNF2
rs80250614	0.263316	-0.17257	T	C	SDK1
rs7873372	0.264054	0.17247	C	T	LAMC3
rs11844034	0.264293	-0.0530966	A	G	NPAS3
rs55839877	0.264671	-0.242837	C	T	DPEP1
rs10245525	0.264811	0.15812	A	G	SDK1
rs9653779	0.264933	0.455335	T	C	SLC19A1
rs562172	0.265551	0.138392	T	C	FADS2
rs1468974	0.26611	0.102359	G	A	CHCHD3
rs75176829	0.266728	-0.249035	T	G	CHCHD3
rs2141076	0.266823	-0.118739	G	A	SDK1
rs2078355	0.26693	0.107798	G	A	MYCT1
rs11904106	0.266936	0.494998	T	C	TFPI
rs219206	0.266979	-0.0760046	G	A	LTBP1
rs8007554	0.267762	0.073178	G	A	NPAS3
rs13214203	0.268875	-0.217819	A	C	UST
rs61762564	0.268924	-0.14733	C	T	ITGB5
rs147074093	0.269662	-0.519084	A	G	COL15A1
rs74536735	0.270696	-0.313633	A	G	MARK4
rs58172383	0.270722	-0.230198	G	A	TFPI
rs75394343	0.270814	-0.493153	C	T	PATZ1
rs1950220	0.270929	0.0790086	G	A	NPAS3
rs113033227	0.271306	0.268314	T	C	PLAC9
rs11057860	0.271461	0.245335	C	T	SCARB1
rs3787018	0.271461	-0.0902254	T	G	PALM
rs72680191	0.271494	-0.0876424	T	C	NPAS3
rs219104	0.271646	-0.265699	C	T	LTBP1
rs1051009	0.272052	-0.063309	A	G	CXCL16
rs7538434	0.272328	0.219269	C	A	SDCCAG8
rs75000537	0.272468	-0.160615	T	C	SUCLG2
rs36008135	0.273035	0.119853	G	A	HSPG2
rs17658212	0.27322	-0.234458	T	C	SPINT1
rs174569	0.273785	0.314839	C	T	FADS2
rs149825323	0.274155	0.373336	A	G	RPS25
rs1212695	0.275474	-0.072445	T	C	EVL
rs117324970	0.275953	0.265735	A	G	TCN2
rs58473578	0.275979	0.20176	G	A	SDK1
rs117882241	0.276499	-0.154502	T	C	POLD1
rs75000682	0.277007	-0.220928	A	G	BACE2
rs9377167	0.277068	-0.171335	G	A	UST
rs10403751	0.277447	0.509824	G	A	FBL
rs62077676	0.277514	0.178408	G	A	RPL23
rs1060373	0.277769	-0.214033	A	G	CDK1
rs77370542	0.278692	0.30865	T	C	CIB2
rs181242217	0.278956	-0.314461	C	A	SLC19A1
rs113155918	0.279787	0.213562	C	T	FCHSD2
rs139289963	0.279871	0.418582	A	C	UST
rs77188826	0.280484	0.228208	T	C	FCHSD2
rs77527598	0.280914	0.209398	A	G	EYA2
rs75009191	0.281564	-0.175478	A	C	SLC2A1
rs75526656	0.281671	-0.16993	G	A	NPAS3
rs10257265	0.281712	0.0921595	C	T	NXPH1
rs10232954	0.281733	-0.142861	T	C	NXPH1
rs10120744	0.282233	0.140181	C	A	COL15A1
rs4077466	0.282407	0.124388	A	G	SDK1
rs8176619	0.282468	-0.192034	A	G	TFPI
rs34174098	0.282652	0.0442222	C	T	NPAS3
rs62084086	0.283075	-0.101063	A	G	PITPNC1
rs115946066	0.283126	0.244428	C	T	SDCCAG8
rs78443405	0.283298	-0.123743	A	G	LASP1
rs113042077	0.28349	-0.36489	G	A	EYA2
rs74957998	0.28369	-0.188134	T	C	SDK1
rs117285487	0.283703	0.0635682	T	C	PALM
rs3808872	0.284401	0.478497	A	G	CNTFR
rs111754114	0.284422	-0.367759	C	T	AKAP7
rs72939178	0.284889	0.133168	C	T	SIPA1
rs73673119	0.285078	-0.107272	G	A	TNRC18
rs74684519	0.285291	0.149957	T	C	UST
rs13179493	0.286493	0.0901032	C	T	DAB2
rs4540155	0.286544	-0.185644	A	G	SEMA5A
rs139655439	0.286736	0.273658	T	C	HIF3A
rs115254313	0.287329	0.38038	C	A	SLC2A1
rs116970247	0.287944	0.300599	C	T	RNF122
rs4505624	0.288023	-0.16123	T	C	RHBDD3
rs114807226	0.288558	-0.159728	T	C	SUCLG2
rs55670241	0.28892	-0.11745	A	G	KCTD15
rs56229264	0.288921	-0.31442	A	G	CHRNA2
rs73221336	0.289728	0.108048	T	C	MSI1
rs10851944	0.289978	0.0705274	C	A	FAM189A1
rs137119	0.290274	-0.0609138	G	A	CYB5R3
rs13228414	0.290464	0.118564	C	T	SDK1
rs150576984	0.290686	0.284465	G	A	UST
rs74804499	0.290767	0.321652	G	A	SDK1
rs7747794	0.291032	-0.20619	A	G	MYCT1
rs73041563	0.291226	-0.20842	C	A	SDK1
rs376601612	0.291244	0.493783	T	C	CNTFR
rs62342614	0.292218	-0.17275	T	C	SEMA5A
rs3733801	0.292576	0.122912	T	C	DAB2
rs55965307	0.293037	-0.619641	A	G	CHRNA2
rs76004387	0.293357	0.0543492	T	G	NPAS3
rs73737153	0.29338	0.278953	A	C	SRD5A1
rs2279481	0.293507	0.140558	A	G	FAM189A1
rs4135122	0.294632	-0.104798	T	C	TDG
rs35222020	0.294675	0.202931	G	A	UST
rs7209470	0.295071	0.0691058	A	G	PITPNC1
rs145390535	0.295431	0.283767	T	C	LTBP1
rs7150478	0.295493	0.0511697	G	A	NPAS3
rs35713275	0.295646	-0.211302	A	G	VASN
rs143465896	0.296106	-0.222766	A	G	TRIOBP
rs838892	0.297886	0.12701	C	A	SCARB1
rs2306750	0.298267	0.202052	A	C	DYNLT1
rs56211943	0.298318	0.276154	C	A	CCBE1
rs115351721	0.298394	-0.305595	A	G	HSPG2
rs8091861	0.298724	-0.13883	C	T	CCBE1
rs3766723	0.299472	-0.156963	C	A	RNF2
rs11730699	0.299509	0.197543	C	T	STK32B
rs3753096	0.300113	-0.173278	G	T	NFE2L3
rs382301	0.300539	-0.0936182	A	G	SDK1
rs190191227	0.300633	0.28912	C	T	TNRC18
rs6908490	0.301956	-0.178019	C	T	AKAP7
rs1944994	0.301982	0.125569	C	T	CCBE1
rs73038416	0.302512	0.246557	T	C	SDK1
rs75837813	0.302515	0.123159	C	T	FBL
rs13435715	0.30288	0.0470649	G	A	SLC4A4
rs2718107	0.302959	0.0476764	A	C	SMO
rs10224685	0.303005	0.104358	C	A	CAV2
rs75532912	0.303481	0.288003	C	T	ACAA2
rs13154848	0.30349	-0.0841412	C	A	SEMA5A
rs55999906	0.303517	-0.717531	T	C	CIB2
rs112043975	0.303638	0.331554	C	T	SMO
rs6567104	0.304716	0.432794	G	A	CCBE1
rs41499245	0.304963	0.222219	A	C	NPAS3
rs112371713	0.305232	-0.561	T	C	SCARB1
rs117464595	0.305414	-0.26291	G	A	CIB2
rs61263550	0.305527	0.321527	C	T	FAM189A1
rs8104394	0.305681	0.0914845	A	G	KCTD15
rs34898508	0.305739	-0.078852	T	C	CYFIP1
rs117846371	0.306055	0.610679	G	A	MYL4
rs79643335	0.307492	0.280183	A	G	EMCN
rs117223845	0.307716	0.157267	T	C	RHOJ
rs75122573	0.307776	0.212782	C	A	DTYMK
rs80173586	0.308158	-0.292851	C	T	UST
rs191155386	0.308456	0.130076	A	C	NPAS3
rs10263352	0.309113	0.157498	T	C	SLC29A4
rs62342598	0.309181	0.124259	C	A	SEMA5A
rs858674	0.310797	0.699244	C	T	MYL4
rs2144113	0.311	-0.162877	G	A	RHOJ
rs138451917	0.311676	0.273965	T	C	SDK1
rs115358580	0.31228	0.119334	G	A	EVL
rs60544023	0.313113	0.193076	T	G	SLC4A4
rs12513167	0.31333	0.0799104	G	A	SLC4A4
rs117453302	0.31337	0.33905	C	T	PLAT
rs10479835	0.31432	0.310133	A	G	SDK1
rs148281581	0.314871	-0.145692	G	A	PON2
rs28504591	0.315456	-0.0797431	G	A	TMCO1
rs17605038	0.315489	0.186575	A	G	MYL4
rs1942421	0.316134	0.038802	A	G	ACAA2
rs73633234	0.318035	-0.368369	T	G	PLAT
rs74549396	0.318061	-0.0958095	A	C	SLC4A4
rs3006929	0.318065	0.301102	T	C	SDCCAG8
rs13015373	0.318185	-0.07858	A	C	LTBP1
rs192661911	0.318874	0.2012	T	C	JAM2
rs1013321	0.319348	-0.365753	C	T	CCBE1
rs28600180	0.319666	-0.366262	A	C	TNRC18
rs9498183	0.320278	0.118209	A	G	UST
rs7170637	0.320281	0.0849236	A	G	CYFIP1
rs2242182	0.320423	0.175244	A	G	RASSF7
rs2387552	0.320572	-0.125986	T	C	SEMA5A
rs11754095	0.321386	0.14333	A	G	UST
rs56804264	0.321865	0.123681	A	G	CYFIP1
rs72917913	0.321991	-0.159426	C	T	SUCLG2
rs6662032	0.322187	0.109946	A	G	TMCO1
rs116976119	0.322749	0.193839	C	T	H2AFY2
rs116868749	0.322827	0.182416	A	G	LIMA1
rs892203	0.32335	0.144367	C	T	CDC34
rs62438175	0.324513	0.0831017	G	A	SDK1
rs1888518	0.324701	-0.0817204	C	T	BACE2
rs935568	0.325636	0.135731	A	G	SDK1
rs35757911	0.325851	0.113133	A	G	SDK1
rs390322	0.326784	0.0773343	A	G	SEMA5A
rs147878477	0.327012	0.360051	A	G	H2AFY2
rs71477745	0.327662	0.321613	T	C	FCHSD2
rs140407239	0.329051	0.37867	A	G	SDK1
rs10803144	0.329759	-0.168261	T	C	SDCCAG8
rs56309246	0.329865	0.253882	G	A	LTBP1
rs113547730	0.330154	0.362452	C	T	CHCHD3
rs4720572	0.331154	-0.0643612	C	T	SLC29A4
rs4720572	0.986695	-0.00118393	C	T	TNRC18
rs75912133	0.331256	-0.1846	T	C	NPAS3
rs147188217	0.331404	0.147737	T	C	DAB2
rs140752128	0.332579	0.198632	T	C	UBTD1
rs2819873	0.332589	-0.185971	C	T	PLAC9
rs33958703	0.332897	0.219283	T	C	MIF
rs144719357	0.333628	0.605133	T	C	VASN
rs33939845	0.333709	-0.1389	A	G	SOCS1
rs10145284	0.334942	-0.0491647	A	G	NPAS3
rs13435482	0.335912	0.116295	T	C	HTRA3
rs57094474	0.336712	0.302374	C	T	STK32B
rs10083564	0.337427	-0.104126	G	A	TLE3
rs79859808	0.337663	-0.357518	C	T	UST
rs1206753	0.338424	0.149114	T	C	EYA2
rs73048337	0.338723	-0.185702	A	G	SDK1
rs17538143	0.339631	-0.0516152	T	C	NPAS3
rs56029249	0.339658	-0.0470742	T	G	NPAS3
rs150038595	0.33982	-0.0679621	T	C	COTL1
rs116420750	0.340099	-0.114358	T	C	LTBP1
rs142381129	0.340191	-0.368467	A	G	PCDHGA6
rs7225974	0.340251	-0.0436063	A	G	PITPNC1
rs61893816	0.341539	-0.174518	T	C	SIPA1
rs142120681	0.341656	-0.191913	C	A	RPL7
rs268531	0.341784	-0.178574	C	A	SEMA5A
rs56881969	0.342106	0.311013	T	C	FAM189A1
rs72662412	0.342757	0.099513	C	A	HSPG2
rs2500506	0.344019	0.285534	A	G	UST
rs72717890	0.344418	0.156829	A	C	FAM189A1
rs7206294	0.344567	0.199123	T	G	BCL7C
rs9954349	0.344651	0.570557	A	G	CCBE1
rs144350513	0.344739	-0.239647	T	C	SLC4A4
rs12701317	0.34514	-0.321222	A	G	SDK1
rs7151864	0.345731	-0.0584842	T	G	NPAS3
rs7245268	0.345851	0.129323	G	A	CCBE1
rs77596870	0.346032	0.185275	A	G	ACADS
rs75314194	0.346794	0.357494	T	C	CIB2
rs17532713	0.346981	0.384995	G	A	LMNB1
rs62467015	0.347816	0.227135	T	C	CHCHD3
rs113387436	0.348014	-0.214961	A	G	LAMC1
rs12577276	0.348026	0.175343	G	A	FADS2
rs4808820	0.348202	0.180665	A	G	UBA52
rs184399276	0.34846	-0.164012	T	C	FCHSD2
rs11930108	0.348784	0.133891	G	A	EMCN
rs144808001	0.348982	0.305618	C	T	SUCLG2
rs2040167	0.350079	0.157557	T	C	YPEL1
rs4412895	0.350297	0.0412926	T	C	NPAS3
rs5753233	0.350326	0.236338	A	G	TCN2
rs111664300	0.350654	0.207936	A	G	PITPNC1
rs757705	0.350817	-0.0779719	G	A	NXPH1
rs8025466	0.351271	-0.0863898	A	G	CYFIP1
rs7175702	0.351492	0.0592357	T	C	TLE3
rs2676792	0.352552	0.0847736	G	A	NXPH3
rs76362705	0.352613	0.125572	A	G	FAM189A1
rs72550813	0.352823	0.284216	A	G	SOCS1
rs28609846	0.353262	-0.12018	A	C	CHRNA2
rs117784065	0.353593	0.116447	G	A	RAVER1
rs3785	0.354202	-0.0685969	A	G	CYFIP1
rs112298350	0.5561	0.140175	A	G	SLC29A4
rs112298350	0.3543	-0.235554	A	G	TNRC18
rs11156775	0.354389	0.0705935	T	G	NPAS3
rs7764089	0.354748	-0.0995438	A	G	UST
rs141162817	0.354764	0.233978	A	G	CCBE1
rs185426661	0.355065	0.24624	A	G	CYFIP1
rs140095425	0.355273	0.287298	T	C	TUBB6
rs12701427	0.356003	-0.0742046	A	G	SDK1
rs912855	0.356919	-0.0374206	T	C	NPAS3
rs12580803	0.357047	-0.13195	G	A	SCARB1
rs3213077	0.357422	0.132523	G	A	CDK1
rs17220898	0.358389	-0.102608	C	T	NT5E
rs112272325	0.358942	-0.0409473	T	C	NPAS3
rs17079511	0.359131	0.120962	C	T	UST
rs113132906	0.360701	-0.0997302	C	T	ERH
rs11056756	0.361094	0.111281	A	G	DERA
rs73106196	0.361519	-0.0736951	T	C	LIMA1
rs117932352	0.361696	0.0723293	G	A	FCHSD2
rs79535821	0.361754	0.243936	C	T	SDK1
rs56333547	0.361766	0.124574	A	G	UST
rs35906213	0.36186	-0.512648	C	A	CCBE1
rs718477	0.361899	0.0515014	C	T	DERA
rs74885273	0.362049	0.123511	T	C	ITGB5
rs7803332	0.362459	0.0828486	G	T	SDK1
rs2486416	0.363124	-0.175224	T	C	UST
rs77830739	0.363297	0.26083	C	T	MYCT1
rs73093886	0.363645	-0.439723	C	A	NFE2L3
rs6094552	0.364247	-0.0419887	A	C	EYA2
rs79988431	0.364591	0.312371	G	T	SLC16A9
rs8139381	0.364863	-0.161741	A	G	TRIOBP
rs79744254	0.364965	-0.541483	T	G	SEMA5A
rs116522768	0.365522	0.350425	T	C	PCDHGA6
rs7025091	0.366137	-0.0643824	T	C	CNTFR
rs56276582	0.3673	-0.0498898	G	A	PITPNC1
rs17729786	0.367395	-0.166813	T	C	UST
rs149638430	0.368245	0.378166	T	C	ETV4
rs80323231	0.368514	-0.323044	G	T	RNF2
rs10253708	0.368525	-0.0732214	C	T	TNRC18
rs143486650	0.369253	0.120577	G	A	BCL7C
rs149931174	0.369849	-0.10686	A	G	YPEL1
rs145888924	0.370036	-0.286052	A	C	NT5E
rs112173645	0.370093	-0.043817	A	G	NPAS3
rs142812710	0.37019	0.125534	T	C	SUCLG2
rs72992985	0.371062	0.0923759	A	C	UST
rs73507276	0.371694	0.170329	T	C	VASN
rs17876187	0.372337	0.0504389	A	G	PON2
rs73671523	0.373403	0.297575	T	C	SDK1
rs11057837	0.373743	-0.132316	T	C	SCARB1
rs2498788	0.374346	-0.0898344	G	A	AKT1
rs141067063	0.374692	0.230856	A	G	SDK1
rs117656952	0.374783	0.112959	C	T	NPAS3
rs62441385	0.375042	-0.109307	T	C	SDK1
rs12693471	0.375068	0.0682688	G	A	TFPI
rs67312095	0.375472	0.0970331	A	G	SDCCAG8
rs148162649	0.376256	0.126511	C	T	SUCLG2
rs79628227	0.377305	0.183743	G	A	DERA
rs79314202	0.377521	0.245171	C	T	ITGB5
rs79887403	0.377725	0.0948849	A	G	DERA
rs17100058	0.377894	-0.0714932	T	C	NPAS3
rs73104355	0.37797	-0.107824	T	G	SUCLG2
rs79870185	0.378687	0.333407	C	T	RHOJ
rs73584032	0.37981	0.153303	G	A	CPXM1
rs149326069	0.380185	-0.489567	T	C	PLAC9
rs999454	0.380237	0.164933	A	G	DDX49
rs3935624	0.380336	0.0620726	A	G	TNRC18
rs142642777	0.380622	-0.240222	G	A	DTYMK
rs12525492	0.380803	0.280293	G	A	AKAP7
rs4886494	0.380889	-0.0912935	G	A	LOXL1
rs3822782	0.381544	0.0666089	T	C	SEMA5A
rs17454110	0.381705	-0.116356	C	T	NPAS3
rs61811798	0.382307	-0.165177	T	G	LAMC1
rs117668572	0.38265	-0.146997	T	G	COTL1
rs42196	0.382671	-0.259439	T	G	SEMA5A
rs78624661	0.383415	0.20187	G	A	UST
rs141235541	0.383646	-0.372555	C	T	SDK1
rs116864454	0.383813	0.185985	C	A	CHCHD3
rs447541	0.384265	-0.552988	C	T	SEMA5A
rs148032773	0.38508	-0.155686	T	C	PITPNC1
rs78658895	0.385315	0.300374	G	A	ETV4
rs72919556	0.385688	-0.220479	T	C	EMCN
rs72790081	0.385895	-0.346836	C	T	PCDHGA6
rs143763104	0.386296	0.208852	T	G	SLC2A10
rs77958337	0.386924	-0.203904	T	C	PRX
rs17124534	0.386974	0.192926	A	C	LIMA1
rs72805581	0.387357	-0.391223	T	G	DPEP1
rs573556	0.387484	0.0832397	C	A	LASP1
rs7182206	0.387534	-0.0675128	A	G	CYFIP1
rs1856836	0.387584	0.108976	G	A	UBTD1
rs147767167	0.387846	-0.0858958	T	G	NXPH1
rs543326958	0.388377	0.28218	T	C	POLD1
rs150767774	0.388914	0.311931	G	A	SEMA5A
rs3176876	0.389349	0.098517	G	A	VCAM1
rs117003474	0.389389	0.134507	A	G	FBL
rs10150095	0.389645	0.0713572	C	A	NPAS3
rs117943325	0.390095	-0.114625	G	A	UBA52
rs116609519	0.390097	0.138169	G	A	RPL23
rs189700811	0.390189	-0.394311	C	T	PCDHGA6
rs1957780	0.390797	0.358207	G	A	RHOJ
rs139079670	0.390892	0.259147	A	G	NXPH1
rs10483443	0.391673	-0.0657367	A	G	NPAS3
rs55954316	0.391693	-0.0824092	A	G	HTRA3
rs74060184	0.3917	0.334007	A	G	HSPG2
rs2367585	0.391807	-0.0655438	T	C	DAB2
rs61972748	0.392318	0.0525863	C	A	NPAS3
rs71459199	0.393172	0.050495	A	G	DERA
rs114578024	0.393454	-0.0803818	T	C	SUCLG2
rs3117604	0.393621	-0.0967908	C	T	CXCL1
rs4764238	0.393807	0.0408718	A	G	DERA
rs150773659	0.394272	-0.261166	T	C	TFPI
rs74084438	0.394384	-0.210427	C	T	EVL
rs10140335	0.39447	0.121094	A	C	NPAS3
rs75617913	0.395621	-0.16949	T	C	SLC4A4
rs10807943	0.395711	-0.0904461	C	T	SLC29A4
rs10807943	0.563963	0.0657702	C	T	TNRC18
rs117133644	0.396034	0.350147	A	C	KCTD15
rs181329814	0.396109	0.352369	C	T	SDK1
rs75131017	0.396132	-0.501525	G	A	TFPI
rs17081543	0.396241	-0.328944	T	C	UST
rs7221847	0.396917	0.532396	A	G	CD300A
rs56107670	0.397394	-0.401405	T	C	CNN2
rs138405534	0.398236	-0.194361	G	A	FAM189A1
rs7310310	0.3985	-0.584253	A	G	GSG1
rs113629321	0.398822	-0.121373	C	T	SLC4A4
rs77487769	0.399053	0.183595	G	T	DTYMK
rs2364981	0.400239	-0.0491056	G	A	PITPNC1
rs28396682	0.400299	0.14148	T	C	SDK1
rs66533518	0.400534	-0.0904383	A	G	HSPG2
rs2756896	0.400765	0.16505	C	T	TPM2
rs76828410	0.400777	0.0987876	G	A	NXPH1
rs195130	0.40085	-0.0926386	T	C	STK32B
rs13223018	0.400919	-0.145636	T	C	SDK1
rs17680579	0.401378	-0.11005	G	A	LAMA4
rs28666638	0.402052	-0.16959	C	T	RNF122
rs6462232	0.402083	0.0869838	A	G	SDK1
rs117088141	0.40275	-0.292357	G	A	NXPH1
rs10011769	0.402946	-0.109283	G	T	STK32B
rs4244322	0.403732	-0.109459	T	C	UBTD1
rs7819756	0.404227	-0.0621488	T	C	CHRNA2
rs10264565	0.404713	-0.132008	T	C	PTN
rs75660589	0.405046	0.666716	G	A	COL15A1
rs832956	0.405097	-0.0922389	A	G	PTN
rs1012023	0.40662	0.0876955	A	C	NPAS3
rs78884932	0.407092	-0.246616	A	G	UST
rs115481101	0.407107	0.0942528	A	G	LHX2
rs2221206	0.407968	-0.036601	C	A	NPAS3
rs11979545	0.407985	0.121929	G	T	PON2
rs7746447	0.408612	0.0558424	T	C	DYNLT1
rs148420928	0.408883	0.233963	T	C	CD300A
rs7526779	0.40891	0.28839	T	C	MFAP2
rs76372733	0.410089	-0.101464	T	C	FAM189A1
rs192635566	0.410198	0.2792	T	C	NFE2L3
rs151124553	0.410325	0.247643	A	G	SDK1
rs2783962	0.410541	-0.188475	G	A	SDCCAG8
rs3774817	0.410928	0.117099	G	T	STK32B
rs76160910	0.411099	-0.510867	A	C	CNN2
rs17641174	0.411261	0.222645	G	A	LTBP1
rs73374055	0.411359	-0.0872456	C	T	ADCK5
rs111309340	0.411492	-0.144909	A	G	CCBE1
rs75391737	0.412657	0.283408	C	T	SDK1
rs74464916	0.413289	-0.12057	G	A	EYA2
rs7232583	0.413868	0.380962	A	G	CCBE1
rs6488950	0.414482	0.138937	T	C	SCARB1
rs71654266	0.415044	0.113703	G	T	SLC2A1
rs2824356	0.415437	-0.140099	G	A	CXADR
rs12671541	0.415749	-0.181493	A	G	CHCHD3
rs6002830	0.41579	-0.0630085	T	C	CYB5R3
rs5758350	0.415893	-0.165749	C	A	TOB2
rs146857023	0.416307	-0.128437	A	G	DYNLT1
rs7246757	0.416441	-0.0558021	G	A	SNRPD2
rs2565045	0.417154	-0.0849107	T	C	CHRNA2
rs6488584	0.417192	-0.185977	G	A	GSG1
rs881795	0.417423	0.18483	T	C	NT5E
rs561297473	0.417902	0.335006	A	G	CNN2
rs11671760	0.418115	0.0806794	A	G	CNN2
rs72799739	0.418297	0.0867125	T	C	LTBP1
rs142568193	0.418318	0.195907	T	G	NPAS3
rs78528799	0.418318	0.195907	T	C	NPAS3
rs11624020	0.418562	-0.104569	G	A	NPAS3
rs17132534	0.418805	-0.161258	C	T	UCP2
rs145127314	0.419141	0.146185	A	G	HIF3A
rs649997	0.419156	-0.0592596	A	G	LASP1
rs293796	0.419212	0.0840137	C	T	CAMK1
rs3213011	0.41952	-0.551577	A	G	CDK1
rs192609099	0.421266	0.377002	T	C	SDK1
rs62428490	0.421612	-0.128099	C	A	UST
rs12234397	0.421974	-0.112147	G	A	SDK1
rs78632785	0.422413	-0.149553	T	C	UBTD1
rs4328642	0.422852	0.12112	T	C	INHBB
rs8176444	0.422987	-0.121182	C	T	TFPI
rs5994324	0.423536	0.221443	T	C	TCN2
rs60547279	0.423689	-0.225541	G	T	CNTFR
rs35746240	0.424844	0.046613	A	G	PITPNC1
rs8005800	0.42521	-0.0346117	T	G	NPAS3
rs73265543	0.425492	-0.103199	C	T	SLC16A9
rs80196445	0.425665	0.326862	G	A	SDK1
rs11976762	0.426004	0.0860024	G	A	SDK1
rs28410109	0.426505	0.0614524	T	C	EYA2
rs369459	0.426696	-0.114972	T	C	SEMA5A
rs4135045	0.426822	-0.178769	T	G	TDG
rs182280713	0.427096	-0.180949	G	T	SDK1
rs12185114	0.427162	-0.0606713	C	T	FAM189A1
rs185273954	0.427865	0.33448	T	C	PATZ1
rs2045128	0.428006	0.0719658	A	G	LTBP1
rs144827225	0.428275	0.160685	T	C	CYFIP1
rs320684	0.428456	-0.039333	G	A	PTN
rs77977744	0.430312	0.122589	T	C	AKAP7
rs2123664	0.430401	0.138479	T	C	SLC4A4
rs73979729	0.430644	-0.450541	A	G	BCL6B
rs2178629	0.430674	-0.0794794	T	C	SDK1
rs78951217	0.430745	0.0994069	A	G	HSPG2
rs137955130	0.431744	-0.456763	T	G	CCBE1
rs73717822	0.431963	0.20767	A	G	ADCK5
rs7123525	0.432553	0.178335	T	G	FCHSD2
rs7763394	0.4326	0.299084	A	G	UST
rs72834413	0.433597	0.149608	T	G	BCL6B
rs1889265	0.434399	0.0866488	A	C	COL15A1
rs111722452	0.434453	0.129089	T	C	PATZ1
rs74481223	0.435124	0.377644	G	A	MYCT1
rs55927336	0.435441	0.0803575	T	C	PALM
rs7251867	0.43551	0.145338	A	G	HIF3A
rs79850260	0.43669	0.0605945	T	G	EVL
rs78819909	0.436744	-0.113777	A	G	TES
rs41446250	0.437252	0.0776992	A	G	JUND
rs12980170	0.437595	-0.10703	T	G	CNN2
rs117531183	0.437977	0.247997	A	G	CHRNA2
rs4327769	0.438418	0.069499	C	T	NXPH1
rs57383320	0.438783	0.0627902	C	T	EMCN
rs34580523	0.43949	-0.128246	A	G	COMMD6
rs7683724	0.439661	0.0847141	G	A	STK32B
rs116993891	0.439943	-0.258861	A	G	UST
rs2006741	0.44018	0.0584957	T	C	BACE2
rs74684534	0.441102	0.140643	T	C	LOXL1
rs72717859	0.441235	0.0736727	T	C	FAM189A1
rs10793048	0.441408	-0.0388653	C	T	FCHSD2
rs7253355	0.441527	0.0682777	A	G	FPR1
rs10140298	0.44164	0.260411	C	T	NPAS3
rs253660	0.441812	0.0803212	A	G	SEMA5A
rs73365899	0.442495	-0.318437	T	C	FAM189A1
rs8086967	0.443162	0.0977847	A	G	CCBE1
rs60407678	0.44381	0.196968	T	G	SDK1
rs17138771	0.44385	-0.280744	C	T	CAV2
rs115641298	0.444596	0.113171	T	C	TFPI
rs72749676	0.445045	-0.0586128	A	G	TLE3
rs150724481	0.445089	0.156296	A	G	LIMA1
rs72723815	0.446115	-0.0745356	C	A	ERH
rs4571438	0.446349	0.066817	C	T	SEMA5A
rs9390634	0.446739	0.0681707	C	A	UST
rs7146100	0.44686	-0.0554953	T	C	NPAS3
rs74939204	0.446868	-0.133213	G	A	CHCHD3
rs2568525	0.447393	0.164694	C	T	SDK1
rs12056190	0.44823	-0.0638967	G	A	SDK1
rs623500	0.448489	-0.0912728	G	A	UPK2
rs6591659	0.448922	-0.226807	G	A	FADS2
rs62358452	0.44993	-0.11192	A	G	DAB2
rs56168354	0.450025	-0.153886	T	C	CD300A
rs62226202	0.45015	0.275041	A	G	MYBL2
rs9498144	0.45067	-0.184136	G	T	UST
rs2276591	0.451199	0.0586387	A	G	LTBP1
rs11871595	0.451534	0.0626796	C	T	CD300A
rs80209768	0.451541	-0.194688	C	T	SEMA5A
rs144628710	0.452006	-0.282144	T	C	CREB3L1
rs7793159	0.452047	0.0655795	T	C	SDK1
rs4810596	0.452195	0.0888692	A	G	EYA2
rs11847866	0.453495	-0.0503092	A	G	AKT1
rs117457890	0.45366	0.193793	C	T	ERH
rs140216011	0.454381	0.325957	C	T	SEMA5A
rs9984207	0.454554	-0.0588557	T	C	BACE2
rs10403723	0.45467	0.0479195	T	C	SNRPD2
rs365396	0.45541	-0.139406	C	T	PCDHGA6
rs149401769	0.455546	-0.298731	G	A	GSG1
rs10234430	0.455789	-0.0589096	G	A	SDK1
rs73888347	0.456131	0.305991	A	C	CYB5R3
rs7082290	0.456208	-0.149301	G	A	SLC16A9
rs77230680	0.456359	0.194967	C	T	FCHSD2
rs117977267	0.460564	0.459624	C	T	MYCT1
rs1691329	0.461797	-0.0841943	C	T	CXADR
rs727087	0.463601	0.0678155	C	T	NXPH1
rs113496398	0.464079	-0.32298	G	A	STK32B
rs281426	0.465579	-0.0456651	A	G	RAVER1
rs4779803	0.467317	0.0723242	A	G	FAM189A1
rs4912606	0.467552	0.212395	T	C	PCDHGA6
rs112747372	0.467769	0.147911	T	G	LMNB1
rs6712026	0.468147	-0.21042	C	T	LTBP1
rs17169033	0.468821	-0.0454402	C	T	PTN
rs28400278	0.469443	0.207988	A	G	SDK1
rs1626617	0.470946	-0.151295	T	C	CCBE1
rs112645252	0.47119	0.113283	T	C	RHOJ
rs185820586	0.471281	0.148918	A	G	SUCLG2
rs147380234	0.471304	0.173786	T	G	SDCCAG8
rs9975170	0.471662	-0.163332	G	T	BACE2
rs8128676	0.472028	0.0617808	G	A	SLC19A1
rs28510215	0.472384	-0.0718769	A	G	CYFIP1
rs116071697	0.472658	0.190814	T	C	SDK1
rs12466553	0.472734	-0.0757313	A	G	LTBP1
rs144239939	0.472764	0.25649	A	G	PITPNC1
rs2236947	0.473775	-0.0582216	A	C	RASSF1
rs188566864	0.474476	0.296312	T	C	CREB3L1
rs62068714	0.474753	-0.171537	C	T	DPEP1
rs1860315	0.47519	-0.0591821	C	A	PALM
rs79143202	0.47573	-0.171859	T	C	CHCHD3
rs243332	0.475753	0.0643233	T	C	SOCS1
rs312461	0.476196	0.325706	G	A	BCL6B
rs27829	0.476426	-0.292001	C	A	SOCS1
rs10034885	0.477212	-0.192197	C	T	STK32B
rs17155322	0.477559	0.0889426	A	C	NXPH1
rs12210188	0.477741	-0.155758	G	A	AKAP7
rs146184338	0.478275	0.216212	T	C	EMCN
rs56960790	0.478636	0.204106	C	T	UST
rs138308876	0.478755	-0.086346	T	C	UBTD1
rs12670869	0.479021	0.073475	C	T	NXPH1
rs10242629	0.479842	0.194948	C	T	SDK1
rs113232588	0.479888	-0.29312	G	A	LMNB1
rs113115317	0.480331	-0.191747	T	C	LASP1
rs10134359	0.480926	-0.040124	T	C	NPAS3
rs41291392	0.481134	-0.136393	T	C	PLAC9
rs150523515	0.481921	-0.210727	T	C	BCL6B
rs77200859	0.481982	0.106954	A	G	SIPA1
rs7507634	0.481984	-0.0713188	T	C	RAVER1
rs1136138	0.482508	-0.0536148	C	T	DYRK2
rs35291993	0.482672	0.148276	A	G	KCTD15
rs8042917	0.484214	-0.104914	T	C	FAM189A1
rs67484863	0.484358	0.0874315	A	G	BACE2
rs77521502	0.484599	-0.0942161	C	T	TRIOBP
rs912860	0.485698	0.0962634	A	G	NPAS3
rs8178876	0.485764	-0.267319	G	A	PLAT
rs78617261	0.485987	0.0918463	G	A	FAM189A1
rs185234028	0.486753	-0.131913	A	G	SRD5A1
rs138151341	0.487203	-0.0774612	A	G	TRIOBP
rs1042150	0.487249	0.166438	A	G	SRD5A1
rs16954106	0.487436	0.0551488	A	G	TLE3
rs75438416	0.488669	-0.121858	T	C	CIB2
rs77791066	0.489032	-0.0969874	A	G	SLC4A4
rs7782816	0.489397	0.191761	T	C	NXPH1
rs16918137	0.490237	-0.109271	T	C	COL15A1
rs17763426	0.490984	0.157716	G	A	SLC4A4
rs112371824	0.492083	-0.194649	A	G	SNRPD2
rs148755331	0.493099	0.226454	A	C	LTBP1
rs77320979	0.493984	-0.180158	T	C	NXPH1
rs148121416	0.494083	-0.133492	T	C	HSPG2
rs8049837	0.494477	0.0547364	T	C	PPP4C
rs117458500	0.494709	0.169976	T	C	PITPNC1
rs622385	0.495695	0.066143	G	A	SDK1
rs35203560	0.495953	0.0588736	C	T	DAB2
rs7805772	0.496072	0.0687501	A	G	NXPH1
rs117263500	0.496179	-0.125416	T	C	COL15A1
rs148802605	0.496349	0.214531	A	G	DERA
rs72650329	0.496865	-0.0516895	A	G	SLC4A4
rs17257569	0.497068	0.0846812	C	T	SEMA5A
rs146715364	0.497114	-0.166606	T	C	H2AFY2
rs10420758	0.497364	0.0993206	A	G	HIF3A
rs185695670	0.497466	-0.385708	C	T	CDK1
rs7818758	0.497927	-0.266116	T	C	CHRNA2
rs9647238	0.498587	0.072506	T	C	SLC19A1
rs4808720	0.499572	0.0417824	T	C	CCDC124
rs12431586	0.499714	0.0778544	G	A	EVL
rs111870840	0.500209	0.326381	G	A	CCBE1
rs79542203	0.500666	0.219724	T	G	INHBB
rs73332712	0.501019	-0.110443	C	A	UBTD1
rs1515754	0.501254	0.19311	T	C	MYL4
rs11080566	0.501318	-0.0638788	G	A	TUBB6
rs77345544	0.502063	-0.0685901	T	C	MARK4
rs34221978	0.503144	-0.144361	A	G	HSPG2
rs117658019	0.503689	0.206781	A	G	SDK1
rs35508364	0.504108	-0.0464186	C	T	TNRC18
rs193282303	0.504155	0.44086	G	A	LMNB1
rs4415221	0.504269	-0.159136	T	C	SDK1
rs8032750	0.504709	-0.0591058	G	A	FAM189A1
rs8178684	0.50475	-0.0982643	A	G	PLAT
rs7148934	0.505712	0.0283111	T	C	NPAS3
rs1429585	0.507148	0.0818622	G	T	CCBE1
rs111638030	0.507574	0.205652	C	T	NT5E
rs4578454	0.50776	-0.0371126	T	C	ASCL1
rs56082701	0.508211	-0.0597603	C	T	NXPH1
rs71446098	0.509678	-0.0861524	A	G	LTBP1
rs2237857	0.510276	0.167955	A	G	FANCG
rs6480440	0.511022	-0.0699284	C	T	H2AFY2
rs12827828	0.51123	-0.0833626	T	C	SCARB1
rs77983651	0.511299	0.232148	T	G	UST
rs2039276	0.511735	0.208364	T	G	SLC19A1
rs12369156	0.511785	-0.161409	A	G	ACADS
rs75269216	0.511791	-0.0934571	G	A	LTBP1
rs114780559	0.511953	0.22885	A	C	HTRA3
rs139088741	0.512159	0.119591	T	C	MSI1
rs34297508	0.512814	0.0691175	T	C	HSPG2
rs3763613	0.512823	-0.04643	T	G	CNTFR
rs141107515	0.513009	-0.246151	A	G	PGD
rs116121567	0.513467	-0.205059	A	G	SEMA5A
rs1471677	0.514504	0.191621	C	T	UST
rs117463573	0.515092	-0.113008	A	G	NXPH1
rs7076962	0.515311	0.256296	A	G	PLAC9
rs2238634	0.515758	0.0737357	C	A	TBXA2R
rs73296636	0.516529	0.203535	T	C	SDK1
rs35246492	0.517992	-0.0532995	A	G	LIMA1
rs76153631	0.518334	0.0805637	C	T	GSG1
rs7224900	0.518717	-0.063226	C	T	LASP1
rs62201188	0.518751	0.055899	T	C	EYA2
rs9914033	0.519029	-0.0482447	G	A	CXCL16
rs56043676	0.5199	0.0726021	C	T	TBXA2R
rs191353954	0.519917	0.253824	T	C	CCBE1
rs61800425	0.52126	0.0364738	A	G	TMCO1
rs71583650	0.521512	0.333175	C	T	PCDHGA6
rs117728310	0.522322	-0.170231	G	A	NT5E
rs10225687	0.522706	-0.0473439	C	T	NXPH1
rs1360686	0.523017	0.0825278	A	G	COL15A1
rs2900148	0.523074	-0.0686735	G	A	COL15A1
rs145489834	0.523452	-0.0937373	A	G	PTN
rs218226	0.523697	-0.0483389	T	C	LTBP1
rs79882576	0.524206	-0.501566	A	G	TPM2
rs74673522	0.524432	0.147129	G	A	LTBP1
rs8177971	0.524799	-0.142488	A	C	PKLR
rs2745599	0.525258	0.0544898	G	A	FOXC1
rs76207561	0.526058	0.0690526	G	A	NPAS3
rs10185623	0.526813	0.0557682	G	A	LTBP1
rs72989868	0.526994	0.135411	C	T	AKAP7
rs72749648	0.527167	-0.277771	T	C	TLE3
rs116857014	0.527232	0.0530594	T	C	UBTD1
rs17876183	0.527291	-0.0833006	T	C	PON2
rs71807	0.52744	-0.0561666	C	A	TBX3
rs1959172	0.527623	0.0282763	C	T	NPAS3
rs2384776	0.527637	0.0287309	T	C	PALM
rs141711906	0.529308	0.293694	G	T	MYL4
rs141666277	0.529673	0.157273	A	G	RHBDD3
rs62236168	0.529798	0.0782515	T	C	PATZ1
rs116984122	0.530085	0.122019	T	C	PITPNC1
rs145871279	0.530858	-0.106431	A	G	LIMA1
rs55992496	0.531296	0.0772529	A	G	LTBP1
rs114858403	0.53195	0.121325	T	G	SUCLG2
rs396373	0.532118	0.0791702	A	G	MYBL2
rs191394451	0.532921	0.090792	T	C	SLC4A4
rs242596	0.532978	0.0725729	T	C	EMCN
rs4440994	0.534411	-0.251813	T	C	CREB3L1
rs17379801	0.534615	0.135785	C	T	RNF2
rs117983270	0.536141	0.168056	C	T	FADS2
rs148214986	0.536612	0.193505	T	C	PATZ1
rs182996381	0.536632	-0.130293	A	G	RASSF7
rs36062134	0.537097	0.0327865	C	T	COTL1
rs1806094	0.538255	-0.048401	C	T	SEMA5A
rs73039702	0.539054	0.256417	G	A	SDK1
rs3849766	0.53909	-0.117228	T	C	DAB2
rs61759770	0.540067	0.132063	A	G	AKT1
rs1652069	0.540137	0.129976	C	T	CCBE1
rs72666781	0.540515	-0.0570559	A	G	CCDC28B
rs8178679	0.541285	-0.171296	G	A	PLAT
rs114771070	0.541811	-0.168553	A	G	LMNB1
rs146227189	0.543252	0.2025	T	C	SDK1
rs7767590	0.543824	0.0606274	T	C	MYCT1
rs3805695	0.543876	-0.0826977	T	C	PCDHGA6
rs3750625	0.544831	0.144426	A	C	ADRA2A
rs2857460	0.54539	-0.04959	T	C	RHBDD3
rs76000051	0.546053	0.352396	T	C	CCBE1
rs34623833	0.546845	0.0971687	A	G	PATZ1
rs1107794	0.547676	0.101958	C	T	PNMT
rs117378813	0.547774	-0.0672349	A	C	BCL7C
rs57301830	0.548019	-0.136361	G	T	NPAS3
rs6446203	0.548402	0.135685	T	C	RASSF1
rs79624763	0.549096	-0.0687178	T	C	NPAS3
rs16958477	0.549113	-0.0611609	C	A	LOXL1
rs115773937	0.550938	0.154753	T	C	LAMC1
rs140173881	0.551075	0.103522	A	C	SLC4A4
rs2189906	0.55234	0.0554471	A	G	NXPH1
rs4889634	0.55245	-0.0247236	T	C	BCL7C
rs78962708	0.553813	0.115527	A	G	SDK1
rs11971975	0.554422	0.249832	T	C	NXPH1
rs185987940	0.554496	0.160934	G	A	RNF2
rs117514934	0.554839	-0.258751	G	A	MYCT1
rs150690007	0.554885	-0.141553	A	G	TRIOBP
rs4810545	0.555638	0.0983351	T	C	SLC2A10
rs6970375	0.555965	0.0530303	A	C	SDK1
rs79429350	0.556041	0.0677357	T	C	UBTD1
rs1482394	0.556329	0.0725898	G	A	UST
rs59534667	0.556897	0.0895254	A	G	BCL7C
rs6716986	0.558253	-0.0801062	C	T	LTBP1
rs115272722	0.560705	0.146354	T	C	LTBP1
rs3917009	0.560722	0.106239	T	C	VCAM1
rs148108816	0.561176	-0.139308	A	G	MYCT1
rs145655877	0.561237	0.196858	A	G	FADS2
rs78379727	0.56133	-0.046235	C	T	SLC4A4
rs76634951	0.561342	0.180279	T	C	RNASEH2A
rs73461870	0.562032	-0.0556771	G	A	CREB3L1
rs2045047	0.56204	-0.0613379	T	C	SLC4A4
rs117909386	0.562997	0.19028	A	G	SDK1
rs73987520	0.563046	-0.50076	G	A	ETV4
rs4135093	0.563566	0.050108	C	T	TDG
rs8061824	0.563584	-0.0639469	A	G	COTL1
rs149465069	0.563695	0.109524	T	C	EYA2
rs74630687	0.563847	0.172149	G	A	H2AFY2
rs1459361	0.564943	0.039933	G	A	FAM189A1
rs7787305	0.565138	0.149094	T	C	SDK1
rs181379971	0.565379	0.124029	T	C	ITGB5
rs4746948	0.565782	0.0969098	T	G	H2AFY2
rs11736986	0.565953	-0.0596787	A	G	STK32B
rs563634	0.565979	-0.0524621	T	G	FAM189A1
rs13427934	0.566187	0.125503	T	C	TFPI
rs112749099	0.566282	-0.148595	T	C	H2AFY2
rs11672923	0.566403	-0.0336621	T	C	MARK4
rs2829884	0.567267	-0.13608	G	A	JAM2
rs3219335	0.567691	0.106338	A	G	POLD1
rs79252373	0.568467	-0.0909549	C	T	SUCLG2
rs77823969	0.570456	-0.205782	G	A	PCDHGA6
rs77282222	0.570673	0.13064	G	A	NPAS3
rs17166879	0.570822	0.0224629	G	A	PON2
rs10238726	0.570894	-0.0474894	G	A	NXPH1
rs140942227	0.570906	0.133477	C	T	DYNLT1
rs11998325	0.570998	-0.300246	A	G	RNF122
rs7804332	0.571519	-0.218395	C	T	SDK1
rs143406063	0.571845	-0.140855	T	G	LTBP1
rs34091309	0.572517	0.0817503	C	A	RHBDD3
rs1440530	0.57298	0.0519389	C	T	RNF122
rs145577929	0.573031	-0.262304	G	A	SCARB1
rs117337026	0.573741	-0.325526	T	G	SDK1
rs58032985	0.574816	-0.0923706	C	T	SUCLG2
rs72918956	0.574816	-0.0923706	T	G	SUCLG2
rs7213317	0.577012	0.256776	T	C	BCL6B
rs76594953	0.577741	-0.34859	C	A	SDK1
rs58674942	0.578139	-0.0285635	G	A	NPAS3
rs57240088	0.578242	0.051626	G	A	NPAS3
rs80061442	0.578993	-0.156762	A	G	MPG
rs76391545	0.579014	-0.0810504	C	T	CHRNA2
rs886861	0.579491	0.418103	T	C	VASN
rs117314711	0.579595	0.186668	G	A	SCARB1
rs7779547	0.579909	-0.0451684	A	C	SDK1
rs7210019	0.580092	-0.185382	A	G	LASP1
rs185721832	0.580635	0.124566	T	G	ITGB5
rs3798097	0.581359	-0.056003	T	C	SEMA5A
rs34106814	0.581715	0.0544539	T	C	UBTD1
rs34668655	0.58208	-0.148186	G	T	CCBE1
rs117554257	0.583463	0.164806	T	C	NOTCH3
rs76798315	0.583513	0.280153	T	C	LOXL1
rs138718435	0.583648	-0.100406	A	C	EYA2
rs79616754	0.583707	-0.126179	A	G	LAMC3
rs474415	0.584116	-0.0605006	A	G	FJX1
rs80123099	0.58419	-0.0786158	T	G	SEMA5A
rs73603622	0.584264	-0.178745	G	A	UST
rs36075068	0.585216	0.0803058	T	C	SIPA1
rs8009581	0.58563	0.0734986	G	A	RHOJ
rs151260637	0.586042	-0.213089	C	T	PCDHGA6
rs11734549	0.586977	-0.0614342	G	A	STK32B
rs2449393	0.587158	-0.0726721	T	G	UST
rs117370653	0.58748	0.295026	T	G	STK32B
rs34622298	0.587738	0.191921	T	C	MYBL2
rs2458887	0.588038	-0.0432545	G	A	FAM189A1
rs11246324	0.588399	-0.0717799	T	G	CD151
rs757704	0.589195	-0.0361348	A	G	NXPH1
rs6825132	0.589517	-0.0595481	T	G	STK32B
rs112488153	0.589773	0.372568	T	C	MYBL2
rs226232	0.590118	0.0955698	G	A	LASP1
rs72910064	0.590233	-0.137139	T	C	CREB3L1
rs75301906	0.590366	-0.108688	C	A	FAM189A1
rs73047621	0.591633	0.0559607	A	G	SDK1
rs55870060	0.593275	0.079259	C	T	COL15A1
rs77267477	0.593606	-0.194296	T	C	SEMA5A
rs4723588	0.593759	0.055625	T	C	SDK1
rs74084427	0.594206	-0.155418	C	A	EVL
rs1049938	0.594649	-0.109189	C	A	NFE2L3
rs2718109	0.594744	-0.0686278	C	T	SMO
rs55651720	0.59617	0.0690154	A	G	RAVER1
rs115961639	0.596786	0.1561	A	G	HYAL2
rs78825293	0.597437	0.236555	T	G	FADS2
rs117225643	0.597847	-0.128311	A	C	SMO
rs218206	0.598316	0.041672	G	A	LTBP1
rs10130511	0.599058	0.0233287	G	A	NPAS3
rs11746238	0.60044	0.0581242	G	T	SEMA5A
rs117747990	0.600719	0.101416	G	T	SDK1
rs9386236	0.600756	0.0484321	A	G	UST
rs1315148	0.602663	-0.0213025	G	A	NPAS3
rs138421549	0.60344	-0.153708	T	G	RNASEH2A
rs77897889	0.603486	-0.0645588	G	T	DERA
[truncated: 570 more rows]

## Sheet: MAVAN_HPT
SNP	p-value	effect_size	effect_allele	non_effect_allele	GENE
rs7592066	8.6274e-11	-0.600353	T	C	ORMDL1
rs6432014	2.51507e-07	0.363841	G	A	ADAM17
rs17101957	4.66863e-06	-0.67334	G	A	TDRD9
rs4893951	4.9381e-06	-0.348022	T	C	AGPS
rs35337422	2.17325e-05	0.496566	C	A	TDRD9
rs1604381	6.50608e-05	0.371632	C	T	KRR1
rs11635088	7.43326e-05	1.41431	C	T	DENND4A
rs11693857	0.000122496	-0.259816	G	T	RIF1
rs2050831	0.000123638	0.334764	G	A	VPS13A
rs17076757	0.000129189	0.551532	T	C	MCPH1
rs6841882	0.000153129	0.31864	C	T	RCHY1
rs9532720	0.000198048	0.239329	T	C	WBP4
rs1131636	0.000228811	-0.389555	T	C	RPA1
rs402784	0.000260117	-0.163026	A	G	SLC12A6
rs13419174	0.000344045	-0.444748	T	C	ALS2
rs76808279	0.00035218	0.611366	A	C	DHX15
rs68026712	0.000438634	0.164352	C	T	LMAN2L
rs2104395	0.000511798	0.348252	G	A	SSR1
rs252123	0.000531463	0.323254	A	C	GNPDA1
rs62070806	0.000723116	0.296595	A	C	TAOK1
rs139997039	0.000730125	0.743322	C	A	TDRD9
rs4742651	0.000745427	-0.260112	T	C	FSD1L
rs4742651	0.896629	0.0101812	T	C	FKTN
rs12470495	0.000830072	0.291149	A	G	YIPF4
rs3749694	0.00116596	-0.257328	A	C	PTCD2
rs2916655	0.00117248	-0.972071	T	G	MCPH1
rs1044728	0.00120205	-0.266741	T	C	CPNE3
rs709163	0.00130663	-0.402169	A	G	TSEN2
rs73136294	0.00143628	0.407288	A	C	RSBN1L
rs4981084	0.00168026	0.440826	T	C	STRN3
rs2916732	0.0020172	-1.68459	T	C	MCPH1
rs62185640	0.00242605	-0.218957	G	A	PGAP1
rs7864494	0.0024929	-0.309319	G	A	TEX10
rs78352287	0.00255266	1.07074	C	T	NRP1
rs76962367	0.00258514	-0.646246	A	C	SLC33A1
rs4862233	0.00272919	-0.190483	A	G	TRAPPC11
rs1051446	0.00310144	-0.207234	C	T	KRR1
rs6796555	0.00325311	0.204893	C	T	HLTF
rs11202265	0.00373351	-0.197634	T	G	BMPR1A
rs117689742	0.00436715	0.455347	T	C	RAB18
rs74129647	0.00438341	1.04161	A	G	NRP1
rs734594	0.00442067	-1.19785	A	G	GALNT1
rs2081483	0.00446278	0.118953	T	C	MSH2
rs149020173	0.0047908	0.409871	A	G	PGAP1
rs35744046	0.00495519	0.19975	C	T	ADAM17
rs4673385	0.00526173	-0.450218	T	C	PIKFYVE
rs12582445	0.00530956	0.645841	T	G	ERC1
rs112253722	0.00545155	-0.214107	A	G	NIPA2
rs9844564	0.00566295	0.34639	A	G	RASA2
rs2035936	0.00573056	0.401494	T	G	RASA2
rs2107641	0.00587454	0.532118	T	C	ERC1
rs7337056	0.00607459	0.924517	T	G	RB1
rs73257763	0.00684738	0.970338	G	A	NRP1
rs2229361	0.00731491	0.332488	T	C	HLTF
rs141835201	0.00765707	-0.849366	A	G	ARHGEF12
rs16879123	0.00769366	-0.791681	C	T	EMB
rs7210089	0.00773024	-0.183926	T	C	TAOK1
rs2979654	0.00774436	-0.599291	A	G	MCPH1
rs77060973	0.00788388	0.47418	G	A	ZRANB2
rs139284484	0.00796527	-0.849874	A	G	SSR1
rs1801258	0.00800937	-0.195407	T	C	VPS13A
rs6437105	0.00811953	0.465127	C	T	ACVR1C
rs6792730	0.00834104	0.167718	A	C	HLTF
rs11692150	0.00869726	-0.346505	C	T	RIF1
rs1258190	0.00876651	0.162906	C	A	PARG
rs76569379	0.00932594	0.64958	G	A	PHF20
rs73454053	0.00934554	0.319327	G	T	VPS13A
rs12994989	0.0101515	-0.155555	A	G	LMAN2L
rs4934932	0.0102415	0.301904	A	G	NRP1
rs10442693	0.0103573	0.133285	A	G	RAB3GAP2
rs11503397	0.0107951	-0.222386	T	C	CDK17
rs117735778	0.0110743	-1.15091	G	A	TNKS
rs4387746	0.0111547	-0.319182	G	A	B3GALT1
rs80265064	0.011468	-0.41869	T	C	BMPR1A
rs145961682	0.0115031	-0.908267	T	C	AGPS
rs74932046	0.0115171	-0.50294	G	A	TNKS
rs148729838	0.0117213	-0.4172	G	A	RNGTT
rs6504550	0.0123716	-0.173203	G	A	BPTF
rs74835321	0.0127568	-0.474025	A	G	AGPS
rs76602369	0.917454	0.0314916	A	T	FAM208B
rs76602369	0.0134499	0.503806	C	T	FAM208B
rs115752378	0.013719	1.27413	T	C	BMPR1A
rs139450820	0.0138342	-0.248912	C	T	BPTF
rs1981785	0.0140989	-0.153238	G	A	IMPACT
rs4777129	0.0144851	0.262416	T	C	GLCE
rs78681283	0.0147666	-1.05991	G	T	MCPH1
rs17023611	0.0147877	0.446058	G	A	MAP4K3
rs11145407	0.0150326	0.14932	T	C	VPS13A
rs17338501	0.015412	0.253651	T	C	RPA1
rs10930279	0.0154505	-0.225858	G	A	B3GALT1
rs111356303	0.0155704	-0.367587	A	G	KPNA4
rs4838961	0.0157862	-0.234253	C	T	CAPZA1
rs11599462	0.0162031	-0.544108	A	G	NRP1
rs76345027	0.0163358	0.627076	G	A	DENND4A
rs2874176	0.0163404	0.217198	G	A	NAA15
rs375293877	0.0163416	0.264775	T	C	VPS13A
rs139719338	0.017113	-0.35348	C	T	RAB3GAP2
rs67736759	0.0171664	0.435993	T	G	MCPH1
rs143484902	0.0172326	-0.64546	A	G	VPS13A
rs2440396	0.0172604	-0.314703	T	C	MCPH1
rs16928398	0.0172998	0.958747	C	T	ERC1
rs114863883	0.0173022	0.590373	G	A	SNX2
rs7171204	0.0176753	0.706307	G	A	DENND4A
rs56037103	0.0176789	0.205445	T	C	ADAM17
rs2270412	0.0178471	-0.31989	A	G	RPA1
rs77211942	0.0183006	-0.47842	A	G	NRP1
rs56315066	0.0183315	-0.264571	A	C	B3GALT1
rs36088520	0.0184809	0.172067	T	C	PGAP1
rs11015837	0.0185732	-0.37439	G	A	RAB18
rs41277797	0.0186602	0.444907	T	C	FKTN
rs1188626	0.0186948	0.349947	C	T	ZMYM4
rs114515169	0.0187623	-1.26994	T	C	RASA2
rs2390601	0.0188363	-0.220447	T	C	B3GALT1
rs17199060	0.019538	0.428586	G	A	ORMDL1
rs61978766	0.0197746	-0.289641	C	T	HECTD1
rs75677733	0.0198926	-0.98745	T	C	RBBP8
rs72812323	0.0198984	0.143533	A	G	MSH2
rs117523272	0.0208526	-0.483828	T	C	ZDHHC17
rs76422976	0.0210467	-1.5092	C	T	LYPLA1
rs9950757	0.0210925	-0.22186	T	C	IMPACT
rs6557659	0.0213371	0.177246	G	T	XPO7
rs6716369	0.0220138	-0.234844	C	T	ALS2
rs62065254	0.022271	0.207104	T	C	TAOK1
rs9953640	0.0226432	0.237101	C	T	RBBP8
rs139423036	0.0228589	0.307825	T	C	AGPS
rs117941826	0.0237694	0.73354	C	T	RNGTT
rs1018849	0.0238399	0.227523	G	A	FKTN
rs12813669	0.0249268	-0.256134	T	C	ERC1
rs137927431	0.0249315	0.483272	T	C	RB1
rs77702256	0.0250905	0.392905	A	G	HLTF
rs62243570	0.025307	-0.573398	A	G	TSEN2
rs7179042	0.0255416	-0.57404	G	A	SLC12A6
rs2122593	0.0266253	-0.223853	G	A	NAA15
rs77747251	0.0266907	-0.209546	C	T	DENND5B
rs74576663	0.0267288	-0.314463	G	T	EFNB2
rs78453590	0.026934	0.340445	G	A	B3GALT1
rs115813933	0.027939	-0.244105	T	C	TBPL1
rs62357989	0.0284676	-0.253837	A	G	TRAPPC11
rs11868263	0.0285692	0.11768	T	C	PPM1E
rs11015857	0.0285855	-0.609476	T	C	RAB18
rs74486317	0.0289659	0.699615	C	T	MAP4K3
rs7983579	0.0294267	-0.2512	T	G	EFNB2
rs547642	0.0295815	-0.17721	T	C	ARHGEF12
rs34389833	0.0298353	0.266642	T	C	RCHY1
rs111310047	0.0299766	0.713292	A	G	MAP4K3
rs142896992	0.0302367	-1.41748	T	G	PHF20
rs56268314	0.0310834	-0.419333	A	C	MCPH1
rs478479	0.0313121	-0.212053	G	A	TAOK1
rs9804355	0.0314698	-0.115123	C	T	RAB18
rs2252799	0.0327113	0.224033	A	C	ACVR1C
rs2442470	0.0329888	0.488221	G	A	MCPH1
rs72880366	0.0333598	-0.498325	G	A	B3GALT1
rs12643610	0.0333609	0.374534	A	G	CCDC110
rs10827226	0.0335846	0.234977	C	T	NRP1
rs11685727	0.0337136	-0.398264	A	G	RIF1
rs10796202	0.0337597	-0.144298	G	A	FAM208B
rs145895660	0.0341638	-0.502216	C	T	TEX10
rs568496	0.0346259	-0.368861	T	C	MPPED2
rs28509772	0.034745	0.238066	C	T	RCHY1
rs78956268	0.0348079	0.288731	A	G	PPM1E
rs17565738	0.0349906	0.17124	C	T	RAB3GAP2
rs6651270	0.0358002	-0.24239	A	G	CPNE3
rs12810337	0.0364729	-0.304018	G	A	CDK17
rs10502650	0.0372639	-0.566224	G	A	GALNT1
rs141220477	0.0375397	-0.347578	C	T	UPF2
rs16934288	0.0377357	-0.624105	A	G	NRP1
rs74740990	0.0379878	0.66253	T	C	SLC33A1
rs11997149	0.0381301	0.384296	G	A	MCPH1
rs112791380	0.0381547	0.423638	C	T	NRP2
rs11692036	0.0384503	-0.411472	C	T	RIF1
rs74010058	0.0388003	-0.128727	C	T	SLC12A6
rs79170674	0.0389124	-0.344714	A	G	GLCE
rs12665654	0.0392286	-0.105807	A	G	RNGTT
rs117891315	0.0392813	0.368029	C	A	UPF2
rs12527253	0.0399517	-0.0979457	G	A	RNGTT
rs567930	0.0400849	0.154942	A	G	SMCHD1
rs72733370	0.0414361	-0.365336	C	T	TEX10
rs72661666	0.04195	0.793238	T	C	PPM1K
rs141650832	0.042075	0.212346	A	G	RNGTT
rs11825462	0.0426115	-0.745714	T	G	RSF1
rs11665021	0.042668	0.346046	G	A	SMCHD1
rs56981469	0.0429814	-1.41313	C	A	MCPH1
rs7594972	0.0429886	-0.128043	G	T	UGGT1
rs189305067	0.0431987	-0.35909	T	C	SLC12A6
rs7619832	0.0436327	0.389528	G	A	DNAJC13
rs55682322	0.0444224	0.172634	T	C	CDK17
rs2243662	0.0446268	-0.252968	T	C	MCPH1
rs78467785	0.0447618	-0.350349	G	A	PIKFYVE
rs7562394	0.0449082	0.524205	T	C	B3GALT1
rs11758313	0.0459081	0.197912	T	C	SSR1
rs75501388	0.0468586	-0.382806	G	A	PIKFYVE
rs35236379	0.0475024	0.197471	T	G	FAM208B
rs11632611	0.0476081	0.132419	A	G	MYO9A
rs148450618	0.0477106	-0.283466	A	G	BMPR1A
rs17101952	0.0478004	-0.815647	A	G	TDRD9
rs5743253	0.0485168	-0.134566	G	A	API5
rs78406495	0.0486176	0.951822	G	A	MCPH1
rs1227132	0.0492187	0.202656	T	C	B3GALT1
rs17101157	0.0493398	0.520417	G	A	PPP2R5E
rs72807990	0.0507264	-0.609247	T	C	BMPR1A
rs79218306	0.0507454	-0.501876	A	G	SMCHD1
rs117543756	0.0518072	1.17043	A	G	XPO1
rs10942276	0.0523287	-0.316191	A	G	PTCD2
rs68129311	0.0525845	-0.203946	G	T	SMCHD1
rs17339382	0.0529536	0.505042	A	G	RPA1
rs3731940	0.0529999	0.183465	T	C	LMAN2L
rs4662779	0.0539026	0.308802	C	T	UGGT1
rs2959795	0.0539517	0.604412	T	G	MCPH1
rs74531499	0.0541755	0.372823	C	T	ZMYM4
rs145556741	0.0545187	-0.759006	T	C	TBPL1
rs72751722	0.0553185	0.186875	C	T	EMB
rs2968898	0.0559409	-0.288526	T	G	ERC1
rs12789673	0.0562621	0.191337	G	A	PCF11
rs11651139	0.0569667	0.407653	C	T	TAOK1
rs41302875	0.0571695	0.698763	C	T	SSR1
rs72925257	0.0572501	-0.675218	G	T	MAP4K3
rs187876642	0.0576115	0.76414	A	G	RBBP8
rs75955853	0.0576166	0.233837	A	G	IPO7
rs147198356	0.0576185	-0.983547	A	C	ERC1
rs9644708	0.0576624	0.206737	C	T	TNKS
rs17447982	0.0580128	0.24835	T	C	WBP4
rs11684665	0.0580382	-0.660774	T	C	MAP4K3
rs9451102	0.0589316	0.133146	G	A	RNGTT
rs7860724	0.0595308	0.12332	A	C	VPS13A
rs79790129	0.0604114	-0.234268	A	G	DNAJC13
rs11064610	0.0612498	0.298889	A	G	ERC1
rs140647689	0.0617407	-0.377366	T	C	LMAN2L
rs116067899	0.0620141	-0.462866	T	C	MAP4K3
rs142932091	0.0621511	0.321505	A	G	RAB18
rs41339846	0.0637026	0.191918	G	A	GNPDA1
rs7849109	0.0638091	0.10912	T	C	VPS13A
rs75790207	0.0638289	-0.546404	G	A	TAOK1
rs11125142	0.064916	0.0791132	T	C	MSH2
rs4141920	0.0652145	0.158853	A	G	MPPED2
rs7421663	0.0655444	-0.140827	T	C	XPO1
rs35098789	0.0656183	-0.423491	C	A	B3GALT1
rs2658197	0.0657509	-0.259853	A	G	UPF2
rs1407584	0.0659016	-0.208298	C	A	EFNB2
rs73269530	0.0659501	0.605016	A	G	CPNE3
rs185205644	0.0661497	0.418828	G	A	DENND4A
rs72671088	0.0663983	-0.283238	T	G	ZRANB2
rs7956259	0.0664756	-0.129675	A	G	ZDHHC17
rs556736	0.0667015	-0.185285	G	A	GALNT1
rs72698074	0.0667016	0.299106	A	G	NIPA2
rs137971873	0.0668849	0.64854	T	C	SLC12A6
rs443211	0.0675345	0.302833	A	G	RB1
rs147736972	0.0675509	0.353088	G	A	UGGT1
rs10431765	0.0676591	0.128802	A	G	DENND4A
rs143682333	0.0678955	-0.812342	A	G	B3GALT1
rs61843204	0.0680922	-0.187006	A	G	NRP1
rs139516106	0.068542	-0.758974	G	A	NPY1R
rs62033320	0.0690208	-0.140957	T	C	THUMPD1
rs78787636	0.069574	-0.405354	A	G	SNX2
rs61997610	0.0705058	-0.724391	T	C	TDRD9
rs35292579	0.0709191	0.153785	A	G	LYPLA1
rs16952927	0.0711481	-1.33415	T	G	GLCE
rs117503079	0.0726759	-0.193325	T	C	SMCHD1
rs16853975	0.0731387	0.721499	G	A	B3GALT1
rs7588265	0.0735094	-0.348318	C	T	MAP4K3
rs34930820	0.0740562	-0.251695	A	C	LMAN2L
rs147401335	0.0742335	-0.585854	A	G	MPPED2
rs1868553	0.0748729	0.273615	C	A	MCPH1
rs2444769	0.0749136	0.236216	A	C	ACVR1C
rs77604326	0.0749209	0.56351	A	G	DNAJC13
rs35790095	0.0754837	0.432026	G	A	IPO7
rs2596826	0.0755152	-0.481591	A	G	TSEN2
rs60266202	0.076305	0.662887	T	G	YIPF4
rs9502597	0.0772538	0.192043	C	T	SSR1
rs56124988	0.0772902	-0.207434	T	C	KPNA4
rs10835664	0.0774122	0.166855	G	A	MPPED2
rs9505137	0.0776631	0.283954	C	T	SSR1
rs2776925	0.0781793	0.160652	A	G	NRP1
rs111689645	0.0784234	-0.121845	A	C	DENND5B
rs7979637	0.078458	-0.170552	C	T	ERC1
rs71592630	0.079057	0.358119	G	A	FST
rs117632649	0.0791124	-0.238663	C	T	TAOK1
rs141517076	0.0799914	-0.329112	T	C	EMB
rs77838501	0.0807823	0.595214	T	C	TEX10
rs17581506	0.080812	-0.240402	C	A	B3GALT1
rs72982959	0.0818255	0.259811	T	C	PIKFYVE
rs76329164	0.0818758	-0.324937	A	G	VPS13A
rs74084010	0.0825504	-0.466108	A	G	LEPR
rs77445032	0.082552	-0.361161	C	T	RSBN1L
rs34034578	0.0826011	0.226665	T	C	MPPED2
rs6669354	0.0828696	0.275316	G	T	LEPR
rs78821772	0.0834244	-0.214746	A	G	WBP4
rs7189527	0.0842592	0.111764	T	G	THUMPD1
rs2271744	0.0842694	0.134461	T	C	RASA2
rs141265228	0.0855823	-0.225842	T	C	SMCHD1
rs76051289	0.0859822	0.307695	T	G	RAB18
rs61994994	0.0860815	0.153215	T	C	PPP2R5E
rs11689327	0.0874412	0.197303	A	G	MAP4K3
rs13146475	0.0882373	0.107585	G	A	TRAPPC11
rs114400763	0.0886108	-0.356491	G	A	TMEM33
rs13282562	0.0888086	-0.100637	A	G	XPO7
rs3797297	0.0890821	-0.200991	T	G	FST
rs41274953	0.0892971	0.25695	A	G	TEX10
rs114314087	0.089446	0.613707	A	G	RSBN1L
rs12249072	0.0901785	-0.792107	A	G	NRP1
rs73451816	0.0901874	-0.178324	G	A	VPS13A
rs34031688	0.0902357	0.501629	A	G	BMPR1A
rs11061698	0.0903085	0.156965	G	A	ERC1
rs78331242	0.0905056	0.272387	A	G	AGPS
rs144015896	0.0911597	0.401996	A	G	PIKFYVE
rs13421715	0.0913102	0.194347	A	G	MAP4K3
rs11009309	0.0915503	0.256652	A	C	NRP1
rs117601704	0.0915754	-0.608997	C	T	ERC1
rs11015848	0.0922684	-0.538162	A	G	RAB18
rs62014389	0.0923337	0.219027	G	A	DENND4A
rs62357990	0.092479	0.203369	A	C	TRAPPC11
rs9373073	0.0925163	0.0865333	G	T	TBPL1
rs2246529	0.0934044	0.110169	T	C	RNGTT
rs72845139	0.0937134	0.439145	A	G	UGGT1
rs191246201	0.0940279	0.648104	A	G	LEPR
rs2642272	0.0952786	-0.246365	G	T	RAB18
rs2763306	0.0952786	-0.246365	G	A	RAB18
rs2763304	0.0952786	-0.246365	C	T	RAB18
rs117041180	0.0955446	-1.15308	G	T	TNKS
rs79568551	0.0955946	0.310649	G	A	XPO1
rs55992100	0.0959328	0.275992	G	A	KLHDC1
rs12614511	0.0962936	-0.119114	G	A	MAP4K3
rs118016567	0.0970585	-0.940459	A	G	MPPED2
rs139875170	0.0972785	-0.56311	T	C	SNX2
rs4234955	0.0973681	-0.127495	A	G	NPY1R
rs10944415	0.0979984	0.0876025	C	T	RNGTT
rs74999505	0.0980516	-0.526918	G	A	TMEM33
rs10451295	0.0989806	0.464428	G	A	TAOK1
rs299632	0.0991344	-0.182583	T	C	TSEN2
rs75010678	0.0999414	0.180164	T	C	DENND5B
rs11061793	0.10136	0.167237	C	T	ERC1
rs142025347	0.101508	-0.512888	T	C	BPTF
rs7156122	0.101864	-0.158632	A	G	TDRD9
rs75879138	0.102029	-0.966279	T	C	XPO1
rs6809229	0.102067	0.16927	A	G	SLC33A1
rs150496149	0.103571	0.281832	T	C	EMB
rs10502444	0.103657	-0.107623	A	G	IMPACT
rs547281	0.104539	-0.10861	G	A	TAOK1
rs5743224	0.104747	0.23835	G	A	API5
rs75731135	0.105059	-0.241362	C	T	NRP1
rs186057482	0.10516	0.362356	A	G	RNGTT
rs6494991	0.941411	-0.0355606	A	G	SENP8
rs6494991	0.107299	-0.504079	A	G	MYO9A
rs117034107	0.10871	-0.316888	A	G	MYO9A
rs7170785	0.109027	-0.0962938	G	T	SLC12A6
rs55942263	0.109053	-0.166422	A	G	TMEM33
rs72909793	0.110076	0.263183	A	G	RNGTT
rs10004126	0.110307	-0.198249	A	C	NPY1R
rs2120479	0.110882	0.8152	A	G	MCPH1
rs6733145	0.111025	-0.0870603	A	G	PIKFYVE
rs11988694	0.111446	0.332045	A	C	MCPH1
rs17377041	0.111621	0.119691	T	C	PTCD2
rs75104648	0.11169	0.310011	T	C	DENND5B
rs148726951	0.111697	-0.550916	A	G	TNKS
rs76024630	0.112	0.453648	A	G	FKTN
rs115328492	0.112116	-0.460545	A	G	ALS2
rs113719439	0.112289	0.504738	A	G	DHX40
rs12657358	0.112782	-0.23786	T	C	RAD17
rs11785507	0.11308	0.187086	T	C	MCPH1
rs11900644	0.113134	-0.838594	A	G	B3GALT1
rs72714208	0.113309	-0.288347	C	T	PPP2R5E
rs114838230	0.113759	-0.419012	C	A	PPM1K
rs4840396	0.114719	-0.637459	G	A	MCPH1
rs1807082	0.115171	0.467244	T	C	MCPH1
rs12959333	0.115175	0.262481	C	T	GALNT1
rs57827261	0.115482	-0.329541	A	G	TDRD9
rs2506145	0.116123	-0.187857	C	T	NRP1
rs114988764	0.116604	0.801187	C	T	TSEN2
rs6972210	0.117372	-0.157453	G	A	RSBN1L
rs28631241	0.11746	-0.319224	G	A	THUMPD1
rs2912009	0.118803	-0.181721	G	A	MCPH1
rs2505308	0.118997	-0.102645	C	T	RAB18
rs62157734	0.119212	0.74267	A	G	UGGT1
rs117147345	0.119359	0.52883	T	C	RNGTT
rs13260526	0.119497	0.137922	A	G	TNKS
rs34406214	0.119867	-0.328253	T	C	MYO9A
rs3911308	0.120074	0.399925	T	C	ACVR1C
rs114997403	0.121684	-0.761423	C	T	RSBN1L
rs78963862	0.121684	-0.761423	G	A	RSBN1L
rs115325239	0.121684	-0.761423	A	C	RSBN1L
rs116777347	0.121684	-0.761423	C	T	RSBN1L
rs114530234	0.121684	-0.761423	T	C	RSBN1L
rs115810478	0.121684	-0.761423	G	A	RSBN1L
rs116255498	0.121684	-0.761423	G	A	RSBN1L
rs6950867	0.121684	-0.761423	C	T	RSBN1L
rs115453094	0.121684	-0.761423	C	A	RSBN1L
rs7807804	0.121684	-0.761423	C	T	RSBN1L
rs145287823	0.121684	-0.761423	C	T	RSBN1L
rs73454035	0.123699	0.406052	T	C	VPS13A
rs73023857	0.124596	-0.321875	C	A	KPNA4
rs35981245	0.124671	0.0861282	C	T	DENND5B
rs115996561	0.124823	-0.425981	G	A	VPS13A
rs56329702	0.124993	-0.119386	T	C	ARHGEF12
rs77862994	0.125294	0.663087	T	C	KLHDC1
rs2122086	0.125313	0.146158	A	G	B3GALT1
rs72882136	0.125511	0.252064	G	T	B3GALT1
rs116965200	0.125656	-0.398924	T	C	MPPED2
rs17296492	0.125881	0.255906	G	A	NRP1
rs142543151	0.126948	-0.418367	A	G	PHF20
rs148783206	0.12764	-0.342133	C	T	SMCHD1
rs80140832	0.127717	0.563472	T	C	MCPH1
rs79277570	0.128161	-0.231439	A	C	AGPS
rs3824685	0.128238	0.142613	T	G	IKZF5
rs849582	0.129257	-0.229641	C	A	NRP2
rs6784267	0.129987	0.108385	T	C	PDCD10
rs1511695	0.130236	-0.0874032	A	G	RAB3GAP2
rs2509311	0.130519	0.329376	T	C	SMCHD1
rs496034	0.131794	0.098588	A	G	ARHGEF12
rs10490938	0.131941	0.166553	T	C	NRP1
rs9332071	0.132303	-0.402279	C	T	RB1
rs141281244	0.133658	-0.283471	C	A	PPP2R5E
rs9668639	0.133694	-0.410696	A	G	DYRK2
rs116893682	0.134095	-0.17936	T	C	HECTD1
rs78253244	0.135913	0.955633	C	T	MAP3K2
rs138851662	0.13676	-0.58294	T	C	XPO1
rs147749602	0.136874	0.345717	G	T	RNGTT
rs112070902	0.137533	0.407149	C	T	RBBP8
rs7666343	0.137676	-0.162285	C	T	CCDC110
rs76609838	0.138055	-0.908665	T	C	SMCHD1
rs849541	0.138126	0.842472	A	G	NRP2
rs6851635	0.139518	0.152805	A	G	CCDC110
rs78479505	0.139903	-0.302671	A	G	DENND4A
rs60807413	0.140883	-0.248601	G	A	LEPR
rs79479260	0.141013	-0.216621	G	A	STRN3
rs4554118	0.142906	-0.0838171	C	T	TRAPPC11
rs191221414	0.1431	-0.303086	A	G	BMPR1A
rs2515414	0.143114	0.16503	A	C	MCPH1
rs189809797	0.143137	0.833338	A	C	PHF20
rs117118799	0.143177	0.290749	C	T	RSBN1L
rs114881599	0.143671	0.274921	T	C	PPM1E
rs2442495	0.145168	-0.349294	T	G	MCPH1
rs60822572	0.145186	0.242351	A	G	AGPS
rs148327034	0.145811	0.421814	C	T	IKZF5
rs62291430	0.14594	-0.193516	A	G	FXR1
rs4898631	0.146596	-0.680065	A	G	KLHDC1
rs75700740	0.147697	0.328646	C	A	KPNA4
rs72884684	0.147733	0.227786	A	G	MSH2
rs73013104	0.147821	0.159843	T	G	HLTF
rs56258462	0.147907	0.331428	A	G	VPS13A
rs11829479	0.148654	0.323105	G	A	ERC1
rs112376058	0.149711	0.452155	T	C	PPM1E
rs78101558	0.150106	0.562431	A	G	ERC1
rs5743236	0.150977	0.138156	C	T	API5
rs509995	0.151974	-0.40744	T	C	MPPED2
rs139034795	0.15341	0.300006	G	A	ARHGEF12
rs72712041	0.153844	0.182179	T	C	CCDC110
rs9520087	0.153895	0.166049	A	G	EFNB2
rs12622556	0.153941	0.0923521	G	A	PIKFYVE
rs79118098	0.155456	-0.173574	C	A	IKZF5
rs7682161	0.155511	0.324269	C	T	PPM1K
rs147489987	0.156153	0.11533	A	G	DENND5B
rs2430852	0.156442	-0.228201	C	A	SMCHD1
rs12199177	0.156546	0.227236	A	G	RNGTT
rs76685449	0.157242	-0.305761	G	T	PBRM1
rs138773315	0.157449	-0.403576	T	C	ERC1
rs116892749	0.157971	-0.250257	T	C	RBBP8
rs77284649	0.158014	-0.470945	C	A	PTCD2
rs4778441	0.158981	-0.0997927	G	A	NIPA2
rs111947306	0.15943	0.185302	C	T	ADAM17
rs17776113	0.159454	-0.365955	G	T	PARG
rs113553316	0.159667	0.231581	A	G	NAA15
rs117651882	0.159694	-0.339503	T	C	BMPR1A
rs6536040	0.1599	0.373255	C	T	NAA15
rs111332644	0.162393	-1.09347	A	G	TEX10
rs4862530	0.163368	-0.195242	C	T	CCDC110
rs116704507	0.163588	-0.653393	A	G	UPF2
rs78194335	0.164477	-0.19834	C	T	RSF1
rs7558661	0.165186	-0.134198	C	T	B3GALT1
rs147037557	0.166814	-0.432942	T	C	BMPR1A
rs77285498	0.166951	-0.308228	T	C	PGAP1
rs12803343	0.167148	-0.136344	A	G	RSF1
rs17643623	0.16751	0.20142	G	A	B3GALT1
rs73681303	0.168111	-0.428807	A	G	LYPLA1
rs56186948	0.168259	0.088376	G	A	VPS13A
rs2243668	0.168268	0.154853	A	G	NRP1
rs34172482	0.168558	-0.352617	G	A	ARHGEF12
rs565857	0.169013	0.129194	G	A	FXR1
rs2279246	0.169155	0.235745	T	C	KRR1
rs17292224	0.169594	0.1689	A	G	RPA1
rs309219	0.169628	-0.214223	A	G	TMX3
rs12077330	0.169851	0.65468	C	T	CAPZA1
rs79221854	0.169961	0.266595	T	C	MAP4K3
rs4252215	0.17008	0.254953	G	A	RAD17
rs113527107	0.17084	-0.287697	T	C	MYO9A
rs56077446	0.170926	0.251579	G	A	EFNB2
rs12311399	0.171076	0.272926	C	T	ERC1
rs186759262	0.171193	-0.390736	C	T	BMPR1A
rs1187447	0.172712	-0.632847	C	T	TDRD9
rs113104502	0.172883	-0.265893	G	A	NAA15
rs572401447	0.173189	0.246704	T	C	TAOK1
rs10872848	0.174606	0.143817	A	G	STRN3
rs141165266	0.174803	-0.335704	A	G	PPP2R5E
rs75598057	0.175267	0.139254	G	T	PHF20
rs294377	0.175347	-0.141727	A	C	MPPED2
rs145888989	0.177092	0.51567	T	C	MCPH1
rs141207599	0.177336	0.488586	A	G	CPNE3
rs58506250	0.177527	-0.202614	G	A	MCPH1
rs113753107	0.178328	0.504046	A	C	PBRM1
rs7153403	0.178587	0.137278	C	T	STRN3
rs73597955	0.178823	-0.705625	A	G	ERC1
rs78943415	0.178926	0.709623	A	G	TSEN2
rs187748409	0.180303	0.377114	T	C	PIKFYVE
rs636000	0.18065	-0.0915415	G	A	TAOK1
rs115627862	0.182989	-0.386944	A	G	NAA15
rs117921026	0.183025	0.177964	A	G	IKZF5
rs10430798	0.183207	0.114017	A	G	UPF2
rs6489769	0.183508	0.142583	T	C	ERC1
rs74475211	0.183714	0.197462	T	C	DENND5B
rs7302212	0.183952	0.465598	A	G	DENND5B
rs113408797	0.183967	-0.18061	G	A	DNAJC13
rs7005925	0.184027	0.789521	A	G	MCPH1
rs12415784	0.184462	0.123246	C	T	BMPR1A
rs3213794	0.184727	-0.0880119	C	A	SNX2
rs113417070	0.185043	0.433832	C	A	MAP4K3
rs7531110	0.185551	0.128196	T	G	LEPR
rs7020098	0.186291	0.391203	G	A	VPS13A
rs2336142	0.186375	0.125059	A	G	PBRM1
rs75212750	0.187849	0.167878	G	T	RB1
rs1004367	0.189313	0.115265	A	G	B3GALT1
rs942537	0.18977	-0.11171	G	A	UPF2
rs111342204	0.190084	-0.249257	T	C	HLTF
rs34608638	0.190141	0.230143	A	C	CCDC110
rs28712544	0.19048	-0.107911	A	G	PPP2R5E
rs79381218	0.190609	0.276916	T	C	VPS13A
rs7516246	0.191239	0.0990163	T	C	ZBTB41
rs2842369	0.191419	0.146955	T	C	SSR1
rs1188641	0.191773	0.389327	C	A	ZMYM4
rs4934584	0.191931	0.162003	G	A	NRP1
rs11009264	0.192411	0.109298	G	A	NRP1
rs7907166	0.192707	0.0982624	G	A	NRP1
rs79590420	0.192969	0.249667	T	C	RAB3GAP2
rs10496662	0.193334	0.573178	T	C	MAP3K2
rs78008163	0.193631	0.351096	C	A	LEPR
rs62193435	0.194745	-0.205765	T	C	ALS2
rs145952040	0.194792	0.268459	C	T	NRP1
rs142355841	0.195364	-0.172994	G	A	BPTF
rs16920925	0.195556	0.166377	C	T	MPPED2
rs12771906	0.195672	0.127277	T	G	NRP1
rs36115941	0.196165	-0.269782	T	C	NRP1
rs76767260	0.199375	-0.412656	T	C	NRP1
rs11775663	0.199449	-0.130482	G	A	MCPH1
rs140265301	0.199691	0.346528	T	C	LYPLA1
rs116638836	0.200048	-0.433036	C	T	GLCE
rs2148683	0.200139	-0.118307	G	A	LEPR
rs6776891	0.200373	-0.0960303	T	C	DNAJC13
rs10767843	0.200552	-0.156171	T	G	MPPED2
rs114781683	0.200824	0.197469	T	C	AGPS
rs139749496	0.201187	0.523522	G	T	TAOK1
rs41289969	0.202077	0.29835	A	G	VPS13A
rs12724106	0.203538	0.159543	G	A	ZBTB41
rs115024336	0.203936	-0.390605	A	G	RB1
rs148431458	0.204608	0.124154	C	T	TRAPPC11
rs111316932	0.204785	0.39307	T	C	SLC33A1
rs12103810	0.205259	-0.309921	A	G	SMURF2
rs55866217	0.205359	0.511064	A	G	TDRD9
rs62292893	0.206031	0.19637	T	G	DNAJC13
rs309249	0.207465	-0.552918	A	G	TMX3
rs11061818	0.208477	-0.131959	A	G	ERC1
rs148049103	0.208529	-0.332245	T	C	RSF1
rs3804768	0.208782	-0.430765	G	A	SLC33A1
rs61090190	0.209305	-0.242937	A	G	LEPR
rs55964802	0.209331	0.136053	A	G	LEPR
rs1044730	0.210093	0.117016	T	C	CPNE3
rs149612010	0.210286	0.371452	T	C	PBRM1
rs35042588	0.210315	0.21862	T	C	HLTF
rs76794656	0.210375	0.177568	A	G	RNGTT
rs73095644	0.210959	0.164748	G	A	RAB3GAP2
rs146261957	0.211291	0.309009	A	G	DENND5B
rs2922861	0.211392	0.133558	C	T	MCPH1
rs114270426	0.212063	-0.204339	G	A	SNX2
rs116536551	0.212426	-0.708161	A	G	TSEN2
rs11061778	0.212436	-0.114068	T	C	ERC1
rs80169588	0.212438	0.38317	A	G	DNAJC13
rs3773372	0.212636	-0.0829558	T	C	KPNA4
rs115160659	0.212794	0.456629	G	A	LEPR
rs17013969	0.212896	-0.533844	G	A	PPM1K
rs4371082	0.21294	0.126422	A	C	KLHDC1
rs61700511	0.213272	-0.227256	T	C	MSH2
rs12128631	0.21433	0.131138	A	G	ZBTB41
rs79227958	0.214745	-0.379508	G	A	MCPH1
rs77972862	0.78241	-0.0930356	A	G	SENP8
rs77972862	0.215953	-0.270545	A	G	MYO9A
rs78235335	0.216178	0.25475	C	T	PBRM1
rs112955229	0.216425	0.377349	T	G	TNKS
rs111981295	0.216444	-0.441716	A	G	NRP1
rs2042670	0.216723	-0.127352	C	A	MCPH1
rs145704105	0.216724	-0.325982	A	G	UPF2
rs11064613	0.217642	-0.231294	T	C	ERC1
rs144906192	0.217706	0.118034	G	T	PPP2R5E
rs6503882	0.217943	-0.0617502	C	T	PPM1E
rs111940672	0.220757	0.296165	T	C	RNGTT
rs147917661	0.221432	0.527914	C	T	BMPR1A
rs146422870	0.221718	-0.636696	T	G	FSD1L
rs113328424	0.221719	-0.425613	T	G	VPS13A
rs7960322	0.221941	-0.182494	G	A	ERC1
rs112817898	0.222117	-0.178756	A	G	B3GALT1
rs2584	0.222827	-0.148042	A	G	MCPH1
rs17236804	0.223195	0.0684179	T	C	BNIP2
rs142519493	0.223438	-0.311802	A	G	UGGT1
rs72656500	0.223923	0.204833	T	C	EFNB2
rs1868552	0.224226	0.142573	C	T	MCPH1
rs80246080	0.224281	-0.134791	T	C	RNGTT
rs17654140	0.224322	-0.211388	C	T	IKZF5
rs75589659	0.224455	-0.145562	A	C	CPNE3
rs138615115	0.224666	-0.215588	T	C	SLC12A6
rs189124316	0.224754	0.138862	G	A	TRAPPC11
rs11624560	0.227091	0.485053	A	G	TDRD9
rs77293956	0.227473	0.544124	T	C	RASA2
rs79305490	0.228188	0.324559	G	T	ACVR1C
rs573434	0.228533	-0.173823	T	C	MPPED2
rs16956233	0.229569	-0.442512	C	A	MYO9A
rs115523402	0.229668	0.301122	T	C	UGGT1
rs12348961	0.229686	-0.293685	A	G	VPS13A
rs59398369	0.23029	0.395648	T	G	YIPF4
rs72990484	0.230292	-0.653154	G	T	DNAJC13
rs143085567	0.230781	-0.41006	C	A	B3GALT1
rs2980663	0.231252	-0.273047	C	T	MCPH1
rs17077077	0.231279	-0.22739	G	A	MCPH1
rs71484170	0.231309	-0.118573	C	T	ARHGEF12
rs59251300	0.231714	-0.720927	A	C	PHF20
rs6060702	0.231714	-0.720927	A	G	PHF20
rs882987	0.231847	0.112463	A	G	NRP2
rs77319831	0.231852	0.10702	C	T	PGAP1
rs28805033	0.231905	0.30117	T	C	BPTF
rs113727368	0.231936	0.566683	G	A	RSF1
rs56122533	0.233123	-0.0902634	G	A	CPNE3
rs113075914	0.233259	-0.347226	A	G	TEX10
rs4030567	0.233351	-0.128411	T	C	EMB
rs4416825	0.23341	-0.135764	A	G	TNKS
rs114670618	0.234564	-0.226547	A	G	RASA2
rs1153122	0.234761	0.0925279	C	T	YIPF4
rs112014778	0.235027	0.198034	C	T	MAP4K3
rs115385404	0.23527	0.621261	G	A	PDCD10
rs2442630	0.235351	0.430663	G	A	MCPH1
rs117229793	0.235359	-0.437466	T	C	KLHDC1
rs34826849	0.237318	0.0920726	G	A	IPO7
rs79616072	0.237345	-0.183618	C	T	NRP1
rs78374458	0.238104	-0.472095	G	T	TSEN2
rs9836818	0.238406	-0.105487	A	G	RASA2
rs10188431	0.239044	-0.309423	G	A	PGAP1
rs34946105	0.239605	-0.425754	T	C	ALS2
rs140114654	0.239617	0.55324	T	G	TMEM33
rs28409400	0.241373	0.202724	A	C	DHX15
rs139432915	0.241566	-0.598179	C	T	UPF2
rs11061839	0.241769	0.106318	G	A	ERC1
rs80299733	0.241994	-0.267275	A	G	SMCHD1
rs6715917	0.24205	-0.1018	C	T	RIF1
rs150709025	0.242474	0.41743	A	G	LEPR
rs78691006	0.244044	-0.142862	G	A	PBRM1
rs1542081	0.244169	0.133241	C	T	CPNE3
rs78026113	0.244981	0.276378	G	A	VPS13A
rs74975378	0.245837	0.228957	G	A	CPNE3
rs72742579	0.245953	-0.168881	C	T	VPS13A
rs2959807	0.246477	0.147018	T	C	MCPH1
rs13418997	0.246999	0.0792307	G	A	MAP4K3
rs113854886	0.247384	0.262634	A	G	SSR1
rs111533601	0.247969	-0.0638229	C	T	DENND5B
rs34601617	0.249434	-0.118489	A	G	MAP3K2
rs138120125	0.249507	-0.393505	G	A	ERC1
rs74934378	0.250793	-0.119018	A	G	ZDHHC17
rs145349850	0.250956	0.351876	T	C	ORMDL1
rs9912316	0.251117	-0.357091	T	C	DHX40
rs183739666	0.251367	-0.245154	G	T	ZDHHC17
rs7411	0.251525	-0.0987606	T	C	ZRANB2
rs4385869	0.252664	0.0899384	A	G	BIRC2
rs137962622	0.252936	0.291327	G	A	XPO7
rs144356054	0.253603	0.361461	A	G	BPTF
rs17450393	0.253786	0.23503	C	A	SNX2
rs7842634	0.254662	0.265276	A	G	MCPH1
rs869215	0.257501	-0.153286	C	T	MPPED2
rs115131911	0.257701	0.180012	T	C	PGAP1
rs10512892	0.25814	-0.162005	T	G	EMB
rs57872947	0.258592	-0.143657	G	T	LYPLA1
rs73376390	0.261263	0.737078	C	T	SSR1
rs117211620	0.261566	-0.23636	A	G	SLC12A6
rs74717880	0.261842	-0.371922	G	A	MCPH1
rs28713622	0.262401	-0.336815	T	C	TNKS
rs11015849	0.262602	0.0833137	C	T	RAB18
rs76367314	0.2628	0.225785	A	G	CDK17
rs17565835	0.263265	0.101648	A	G	RAB3GAP2
rs62278175	0.26354	-0.0713132	A	C	HLTF
rs112872935	0.263856	-0.373672	A	G	IKZF5
rs7579866	0.263937	0.0903738	C	T	ADAM17
rs2887568	0.263993	0.106622	T	C	ERC1
rs118001085	0.264975	-0.234074	G	A	PCF11
rs116731068	0.265418	0.478042	A	G	TEX10
rs4795507	0.265891	-0.153487	C	T	TAOK1
rs17384887	0.26724	-0.302144	C	A	ALS2
rs1467354	0.267321	0.133597	A	C	XPO1
rs12275555	0.26754	-0.229511	G	A	PCF11
rs17218599	0.267899	-0.109594	G	A	MSH2
rs117537243	0.268056	-0.126177	G	A	PPM1E
rs2160327	0.268464	-0.107004	G	A	NRP2
rs72794678	0.268619	-0.317515	T	C	SNX2
rs74153427	0.268884	-0.672332	A	G	BMPR1A
rs117452867	0.269807	0.279388	A	G	UPF2
rs150700214	0.270474	0.227269	T	C	LMAN2L
rs1108282	0.271107	-0.116686	C	A	STRN3
rs7729376	0.271775	-0.0895995	C	T	PTCD2
rs73434993	0.272997	0.614123	A	G	GLCE
rs41274959	0.273768	0.303688	A	G	TEX10
rs115182768	0.275722	0.266834	T	G	SNX2
rs6854161	0.276094	0.0780693	C	T	DHX15
rs72822488	0.276948	0.210825	T	C	RPA1
rs1046654	0.277385	0.173953	A	G	ANKRD49
rs7185611	0.277923	-0.287329	C	T	THUMPD1
rs186482579	0.277973	0.285745	A	C	DENND5B
rs186262079	0.278382	0.592903	T	C	GALNT1
rs73098551	0.278655	0.156718	T	C	RAB3GAP2
rs12657233	0.278809	0.200499	G	A	PTCD2
rs7605048	0.279288	0.122297	C	A	B3GALT1
rs116979351	0.279456	-0.170766	C	T	IPO7
rs114779122	0.279769	0.53445	G	A	XPO7
rs115463147	0.279982	0.456815	G	T	YIPF4
rs55655800	0.280397	-0.205228	T	G	LEPR
rs538968273	0.281905	-0.770414	T	G	MCPH1
rs12578927	0.282069	-0.219844	T	C	CDK17
rs79744406	0.282205	-0.338968	A	G	B3GALT1
rs34162779	0.282234	-0.0923936	G	T	SNX2
rs17224983	0.284758	0.205373	G	A	MSH2
rs113022912	0.285589	0.280169	G	A	TNKS
rs11061769	0.28599	0.22053	G	A	ERC1
rs181386959	0.28825	0.639965	G	A	EMB
rs72817403	0.288342	0.181143	C	T	XPO1
rs2070859	0.289109	-0.267392	T	C	FST
rs10863535	0.289394	-0.278054	A	G	RAB3GAP2
rs60834806	0.289853	0.269047	C	T	LYPLA1
rs17338906	0.29035	-0.556916	T	C	RPA1
rs7904589	0.290405	-0.146997	A	G	PARG
rs1345014	0.290496	-0.0834087	G	T	CDK17
rs16841214	0.29058	0.415845	C	T	ZBTB41
rs7068184	0.291087	0.114401	G	A	BMPR1A
rs140314042	0.2913	-0.43842	A	G	TNKS
rs28503319	0.292182	-0.286137	G	A	FSD1L
rs114175358	0.293344	0.181485	T	C	TSEN2
rs141421624	0.293463	0.302331	G	A	XPO1
rs78957281	0.294386	0.166205	C	T	IPO7
rs57451310	0.295298	-0.150729	G	A	DHX40
rs111585420	0.295522	0.287027	A	G	SLC33A1
rs79236498	0.296259	-0.367018	A	C	ERC1
rs75989077	0.296367	0.184542	T	C	API5
rs13412043	0.297198	-0.0741165	T	G	PIKFYVE
rs1823117	0.297733	0.105728	A	G	B3GALT1
rs62211719	0.300489	-0.353584	T	C	PHF20
rs35216166	0.300686	-0.188136	A	G	RSBN1L
rs7128224	0.301274	0.0720569	G	T	RSF1
rs7973873	0.301308	-0.166685	G	A	ERC1
rs17077452	0.301875	-0.147888	C	T	MCPH1
rs6719316	0.301886	0.528258	A	G	B3GALT1
rs113342892	0.301928	0.0944137	G	A	UGGT1
rs112326201	0.302976	0.374104	G	A	RB1
rs972984	0.303334	0.0625793	C	T	PPP2R5E
rs75745208	0.303633	0.127567	A	C	MSH2
rs79188579	0.304975	0.16497	C	T	MPPED2
rs77148105	0.305089	0.206856	T	C	PPP2R5E
rs114488839	0.305649	0.264206	G	A	HLTF
rs62364785	0.306065	-0.243788	T	C	PTCD2
rs150256910	0.306326	0.174301	G	A	HECTD1
rs2415133	0.307359	0.513044	G	A	SENP8
rs2415133	0.510136	0.216155	G	A	MYO9A
rs114134546	0.307422	0.385558	G	A	XPO1
rs6726708	0.307742	-0.212386	A	G	MSH2
rs17218146	0.309268	0.224599	A	G	MSH2
rs140793618	0.310596	0.29293	G	T	MPPED2
rs151258065	0.310874	0.555345	G	A	SMCHD1
rs6843634	0.310885	-0.103632	A	G	PPM1K
rs57619183	0.310917	-0.22136	A	G	CPNE3
rs116344469	0.311639	-0.265607	T	C	PIKFYVE
rs80025073	0.311863	-0.42145	G	A	CDK17
rs198584	0.312031	0.0700489	C	T	RB1
rs148513537	0.312433	-0.231726	T	C	ZMYM4
rs139609381	0.312519	-0.206897	T	G	NRP2
rs74620519	0.313688	-0.28034	A	G	PBRM1
rs35284000	0.313988	0.109889	A	G	B3GALT1
rs7307918	0.314263	0.106653	T	C	DYRK2
rs114741569	0.315109	0.163727	A	G	CAPZA1
rs118169586	0.315738	0.362623	A	G	RSBN1L
rs16915619	0.316503	-0.613652	C	A	CPNE3
rs61932470	0.317288	-0.108281	C	T	DENND5B
rs11108493	0.317664	-0.198301	A	G	CDK17
rs138517453	0.318173	-0.221054	T	C	LEPR
rs77966364	0.318539	0.239164	A	G	B3GALT1
rs58608279	0.319197	-0.298036	T	G	IPO7
rs724633	0.319981	-0.0959984	T	C	TMEM33
rs80021838	0.320085	-0.206533	T	G	ZMYM4
rs74944609	0.320808	-0.219308	A	G	AGPS
rs1805602	0.321007	-0.29191	C	T	FXR1
rs4775193	0.321225	0.124062	C	T	BNIP2
rs793189	0.321365	0.130873	C	T	DENND5B
rs12468276	0.322086	0.251165	G	A	B3GALT1
rs12471704	0.322545	-0.109251	A	G	B3GALT1
rs147456158	0.322993	-0.377525	G	A	TNKS
rs79797886	0.323241	-0.206846	G	A	TMEM33
rs141687607	0.324291	-0.203771	C	T	CDK17
rs144859778	0.324321	0.242384	A	G	PHF20
rs7123080	0.324667	-0.0828272	T	C	RSF1
rs149548569	0.32763	0.304557	G	A	TSEN2
rs73601964	0.327644	-0.333177	A	C	ERC1
rs7161315	0.328066	-0.0532992	A	G	HECTD1
rs17229859	0.328174	-0.278185	G	A	RAD17
rs72839075	0.328837	0.121318	T	C	DHX40
rs117616962	0.32907	-0.323315	T	C	NRP1
rs12281995	0.330134	0.469361	A	G	ARHGEF12
rs114849386	0.330331	0.511803	C	T	ALS2
rs12799672	0.331648	0.062976	A	C	IPO7
rs1458734	0.332339	0.393319	C	T	MPPED2
rs75617094	0.332995	0.092367	T	G	ZDHHC17
rs7983611	0.333165	-0.820052	A	G	EFNB2
rs77912324	0.333705	0.430884	T	C	MCPH1
rs118061658	0.334032	0.252774	G	T	API5
rs138035001	0.335097	0.333249	G	A	NAA15
rs112832269	0.335277	0.314597	A	G	FKTN
rs112473788	0.335361	-0.151426	C	T	SLC12A6
rs59768203	0.335589	-0.0686035	T	C	PPP2R5E
rs12215783	0.336038	0.0540502	A	C	RNGTT
rs73109209	0.337362	0.14947	A	G	PTCD2
rs4509755	0.337932	0.27189	T	C	IPO7
rs80160667	0.338834	-0.214475	C	T	UGGT1
rs78439715	0.338882	-0.225932	A	G	RASA2
rs144293095	0.339702	0.421157	C	T	ALS2
rs17236534	0.339753	0.0840704	T	C	RAD17
rs117751660	0.339832	0.305738	T	C	BPTF
rs7198961	0.340952	0.19017	G	A	THUMPD1
rs78116525	0.341106	-0.214261	T	C	HLTF
rs6738302	0.341635	-0.358451	T	C	B3GALT1
rs117693999	0.341855	0.151958	A	G	KLHDC1
rs28500593	0.342128	0.0939665	T	C	PPP2R5E
rs1963813	0.342675	0.221336	A	G	PBRM1
rs72774062	0.34369	0.470979	A	G	FAM208B
rs117707224	0.344566	-0.619643	G	A	TNKS
rs146833150	0.345136	0.266611	C	T	RCHY1
rs75482863	0.346036	-0.157814	T	C	BPTF
rs75070888	0.346197	0.19861	T	C	SENP8
rs75070888	0.891307	-0.0188279	T	C	MYO9A
rs138700408	0.346347	0.383715	T	C	MCPH1
rs17813691	0.346626	-0.179749	C	T	ZDHHC17
rs12644911	0.347018	0.110728	T	C	RCHY1
rs3774367	0.347168	0.0914343	A	C	PBRM1
rs935640	0.348646	0.158996	G	T	B3GALT1
rs36036136	0.34965	0.155596	G	T	SNX2
rs117084793	0.350197	0.15571	G	A	BIRC2
rs7847338	0.350569	0.326964	T	C	FSD1L
rs11237260	0.350587	0.0859231	C	A	RSF1
rs16952867	0.35149	0.658766	C	T	GLCE
rs79948050	0.351583	0.428277	C	T	PPM1K
rs10170636	0.351877	-0.500218	G	A	B3GALT1
rs61983962	0.352511	0.132699	C	T	PPP2R5E
rs5030741	0.352769	-0.233968	A	G	RPA1
rs2714309	0.353315	0.0801762	A	G	SSR1
rs3768336	0.353591	0.450429	T	C	ZMYM4
rs111495043	0.353655	-0.196123	A	G	SMCHD1
rs7004430	0.353956	0.198253	C	T	LYPLA1
rs79978666	0.35396	-0.20779	G	A	ALS2
rs76214899	0.356999	0.216514	C	T	SSR1
rs115410785	0.359109	-0.192148	T	C	PGAP1
rs62157705	0.36101	0.0720541	T	C	UGGT1
rs4762146	0.362774	-0.084315	A	C	CDK17
rs7921865	0.365114	0.125477	A	G	UPF2
rs13009821	0.36679	-0.357054	C	T	YIPF4
rs17036630	0.367558	0.168485	G	A	MSH2
rs117207582	0.36817	0.163123	T	C	ARHGEF12
rs12791473	0.368266	0.187883	C	T	MPPED2
rs75381139	0.36888	-0.11499	T	C	RNGTT
rs1171279	0.369186	-0.0919428	T	C	LEPR
rs10118876	0.369517	-0.116743	T	C	TEX10
rs12300476	0.370367	0.0559511	C	T	DENND5B
rs147785705	0.372876	-0.455895	C	T	TSEN2
rs11904662	0.37528	0.206454	A	G	B3GALT1
rs117056050	0.376706	0.162218	T	G	RSBN1L
rs12220698	0.376728	0.0831055	T	C	NRP1
rs4434183	0.376761	0.0974762	T	C	KPNA4
rs79931489	0.377082	-0.300501	A	G	FAM208B
rs6566377	0.377639	0.31111	C	T	TMX3
rs71487623	0.377797	0.201648	G	A	VPS13A
rs146317026	0.377845	0.173956	T	C	RSF1
rs79896327	0.378486	-0.277061	T	C	LEPR
rs140794116	0.380121	-0.400742	G	A	B3GALT1
rs2041808	0.381582	-0.0779354	T	C	NRP2
rs62573250	0.382777	0.154971	T	C	VPS13A
rs66686473	0.383077	-0.0680377	A	G	RNGTT
rs8000078	0.383321	-0.0988539	G	T	EFNB2
rs12356872	0.383602	0.0991018	T	C	NRP1
rs73189560	0.384285	-0.273897	A	G	TNKS
rs11233504	0.384461	0.0586866	G	A	PCF11
rs56251728	0.384981	-0.0791399	G	A	FAM208B
rs141018764	0.385031	-0.195352	T	C	PARG
rs17090778	0.385091	-0.0975223	G	A	ZRANB2
rs78540951	0.385366	0.254467	A	G	NRP1
rs17218139	0.385702	0.200356	T	C	MSH2
rs113504049	0.386085	0.309768	A	G	ZDHHC17
rs2916747	0.386931	-0.199174	G	A	MCPH1
rs11611443	0.388098	0.158199	A	C	ERC1
rs13293829	0.391317	0.422056	A	G	TEX10
rs147692444	0.391664	0.471849	G	T	GALNT1
rs76148084	0.391952	-0.100756	A	G	THUMPD1
rs1275852	0.39197	-0.11072	A	G	BIRC2
rs181632013	0.392094	0.233984	G	T	MAP3K2
rs7486327	0.392391	-0.094626	A	G	ERC1
rs6435301	0.393099	0.102788	T	C	NRP2
rs2922873	0.394032	-0.0978255	G	A	MCPH1
rs117927191	0.396633	0.148407	C	T	SLC12A6
rs5743252	0.398119	-0.102073	G	A	API5
rs148312527	0.398954	0.197536	A	G	RPA1
rs190104279	0.399495	0.261377	A	G	TNKS
rs55999996	0.400261	-0.122034	T	C	BNIP2
rs7157791	0.400519	0.137337	T	C	PPP2R5E
rs79340491	0.40054	0.0576977	A	G	PGAP1
rs35166568	0.400651	0.167485	C	T	RNGTT
rs73993810	0.400702	-0.15882	G	A	PPM1E
rs12879409	0.401302	0.0507587	G	A	HECTD1
rs112778557	0.401504	-0.184128	G	A	CAPZA1
rs117407988	0.401733	-0.138862	A	G	MPPED2
rs114546625	0.402812	0.274674	T	G	B3GALT1
rs112308343	0.402963	-0.174749	A	G	IKZF5
rs183102233	0.404826	-0.417996	A	G	BIRC2
rs4471624	0.40488	-0.267902	C	T	GLCE
rs4348499	0.405161	-0.144163	A	G	TNKS
rs78379725	0.406477	-0.137817	C	A	NRP1
rs80268480	0.406936	-0.127875	C	T	PARG
rs80146404	0.406969	-0.159788	T	C	RAB3GAP2
rs6717753	0.407173	0.0757528	A	G	B3GALT1
rs12581771	0.40755	0.0985791	T	C	ERC1
rs811210	0.408225	-0.0714375	A	G	MPPED2
rs59628053	0.408407	0.0534777	T	C	DENND5B
rs67881763	0.408745	0.0839561	C	T	RSF1
rs111415384	0.40953	0.293501	T	C	TNKS
rs849530	0.410684	0.0832545	A	C	NRP2
rs12402465	0.411306	0.0788272	T	C	ZBTB41
rs6790239	0.411492	-0.322512	T	C	SLC33A1
rs191045417	0.413117	0.260421	T	C	ERC1
rs56220804	0.414131	-0.153835	T	C	NRP1
rs60621581	0.414248	-0.10241	G	T	BMPR1A
rs112839089	0.414477	-0.19039	A	G	DNAJC13
rs117923480	0.414583	0.122683	A	C	PGAP1
rs7904228	0.415013	0.22979	G	A	BMPR1A
rs2772183	0.41517	0.0902305	T	C	WBP4
rs79957220	0.415942	-0.158565	T	C	PBRM1
rs10804121	0.417163	-0.441411	A	G	ALS2
rs10938999	0.417972	-0.0514975	T	C	DHX15
rs17816071	0.418815	0.0789481	C	T	DENND4A
rs182357640	0.419196	-0.109551	A	C	UGGT1
rs150281435	0.421686	0.221639	C	A	TNKS
rs72801440	0.422376	-0.26392	C	T	MAP4K3
rs10734514	0.422412	0.25312	C	T	API5
rs7207254	0.422458	-0.0561645	T	C	PPM1E
rs149211451	0.422523	-0.231612	G	A	NRP1
rs16952873	0.423186	-0.413716	T	C	GLCE
rs148329180	0.423205	0.261393	C	A	DENND4A
rs17278863	0.424203	0.169229	G	A	RCHY1
rs11696789	0.424419	-0.215313	A	G	PHF20
rs10147220	0.427196	-0.0793816	G	A	KLHDC1
rs72742592	0.42806	0.131834	G	A	VPS13A
rs294378	0.42821	0.0639622	G	A	MPPED2
rs11020802	0.42873	-0.0739325	A	C	ANKRD49
rs145297011	0.428871	-0.309341	A	G	NRP1
rs41277793	0.989911	0.00197977	G	A	FSD1L
rs41277793	0.429872	0.121289	G	A	FKTN
rs959524	0.430662	-0.192219	A	C	RNGTT
rs10831234	0.43073	0.118243	T	C	ANKRD49
rs114342505	0.430859	-0.278803	T	C	SLC33A1
rs4321675	0.431271	0.060613	C	T	TRAPPC11
rs76898357	0.43142	-0.458852	C	T	NRP1
rs56274721	0.431607	0.069085	A	G	SMCHD1
rs17151038	0.432638	0.135235	C	T	UPF2
rs78836874	0.433252	0.179336	G	A	STRN3
rs76331262	0.434022	-0.444711	G	T	LEPR
rs112694344	0.43439	-0.268842	A	G	SSR1
rs11051412	0.434448	0.0402344	A	C	DENND5B
rs62157549	0.437144	0.0729126	G	A	MAP3K2
rs112149355	0.437166	0.264791	T	C	B3GALT1
rs4329891	0.437229	-0.0665336	T	C	SLC12A6
rs1448843	0.437486	0.10213	G	A	B3GALT1
rs60907855	0.437684	-0.336176	C	T	BMPR1A
rs7730740	0.438441	0.0760293	C	T	GNPDA1
rs143876789	0.440543	0.191414	T	C	MAP4K3
rs7123357	0.440703	-0.239571	T	C	PCF11
rs79137600	0.441404	-0.287884	A	G	ADAM17
rs61528732	0.441427	0.0881225	C	T	ARHGEF12
rs61863177	0.441509	-0.174225	T	C	IKZF5
rs35273026	0.445704	-0.226468	T	C	BIRC2
rs141342711	0.446077	0.119561	T	C	THUMPD1
rs62282028	0.44669	-0.0847814	A	G	RASA2
rs76411566	0.447164	0.463623	A	G	TNKS
rs836652	0.448266	0.0974979	A	G	B3GALT1
rs72845985	0.44888	0.230314	A	G	MAP3K2
rs118172394	0.450371	-0.113826	T	C	PCF11
rs2768421	0.450816	-0.0612711	T	C	NRP1
rs16920602	0.451885	-0.332814	G	A	MPPED2
rs11915488	0.452438	0.414012	A	G	SLC33A1
rs189664543	0.453653	0.18285	T	C	FAM208B
rs73272529	0.454265	-0.156126	A	G	PPP2R5E
rs17090783	0.454973	-0.318755	C	T	ZRANB2
rs141880648	0.454991	-0.0968441	T	C	PPP2R5E
rs117247863	0.456026	-0.161771	C	T	MPPED2
rs181725210	0.459557	-0.252162	G	A	UPF2
rs74081930	0.459815	-0.435122	C	T	LEPR
rs7632476	0.460454	0.364936	T	C	TSEN2
rs10767859	0.460489	0.060246	T	C	MPPED2
rs2276092	0.460983	0.0633204	A	G	SMCHD1
rs13353058	0.461014	0.11742	G	A	IKZF5
rs143658650	0.461402	-0.193518	C	T	ADAM17
rs137898607	0.462182	-0.308191	C	T	TSEN2
rs73869671	0.463155	-0.408823	T	C	RASA2
rs11257426	0.465155	0.0804628	G	A	UPF2
rs11257419	0.465208	-0.494698	T	C	UPF2
rs4151600	0.465684	0.085687	G	T	RB1
rs150470483	0.4665	0.0884401	G	T	MSH2
rs997426	0.466745	0.145095	T	C	CPNE3
rs2019001	0.467283	-0.0910643	C	T	ERC1
rs141104872	0.467467	-0.126642	T	C	PBRM1
rs35228056	0.467479	-0.154658	T	G	LEPR
rs141532240	0.468046	-0.169035	A	G	TRAPPC11
rs116984571	0.468871	-0.160335	C	A	UPF2
rs111312559	0.470532	-0.205571	A	G	NRP1
rs115680333	0.470653	-0.221384	A	G	TAOK1
rs16840819	0.471743	-0.166108	A	G	PIKFYVE
rs2610769	0.472575	0.0373549	C	T	RNGTT
rs11595933	0.472893	-0.108141	A	G	IKZF5
rs13447578	0.473354	0.298654	C	A	ANKRD49
rs62083434	0.473469	-0.0402677	C	T	PPM1E
rs28362773	0.474297	0.122345	G	T	STRN3
rs117839365	0.47526	0.0767384	T	C	SMURF2
rs2615359	0.475519	-0.0964736	C	T	SLC12A6
rs76555583	0.476003	-0.470411	A	C	MPPED2
rs62253741	0.476373	0.092346	T	C	PBRM1
rs875809	0.476435	0.0570575	T	C	ZDHHC17
rs80334636	0.476622	0.306087	T	C	PHF20
rs12230683	0.476856	-0.0869813	A	G	CDK17
rs372482223	0.477284	-0.26803	C	T	XPO1
rs73943451	0.477531	-0.116284	T	G	IMPACT
rs113137404	0.47863	0.293464	T	C	MCPH1
rs34998811	0.478782	-0.111588	G	A	FSD1L
rs9505112	0.478948	0.0934723	G	A	SSR1
rs9423241	0.47935	-1.70415	C	T	IKZF5
rs79833769	0.480182	-0.23973	A	G	ERC1
rs57722787	0.480383	0.18326	C	T	RNGTT
rs75250147	0.480823	0.149121	C	T	KLHDC1
rs7741891	0.485085	0.037496	G	A	RNGTT
rs17097591	0.48518	0.44982	C	T	STRN3
rs139379490	0.485228	0.112033	T	G	VPS13A
rs17225088	0.485899	0.141635	A	G	MSH2
rs10517051	0.486455	0.0805686	C	T	DHX15
rs72756303	0.487558	-0.15454	C	T	GLCE
rs74717815	0.48763	0.2499	C	T	GALNT1
rs35240333	0.488968	0.0694849	T	C	PBRM1
rs62136497	0.489604	-0.118489	A	G	MAP4K3
rs11257416	0.489847	0.191765	A	G	UPF2
rs62139709	0.490252	-0.0682757	T	C	MSH2
rs1259238	0.490298	0.11072	T	C	DENND5B
rs13381223	0.490462	-0.217463	G	A	RBBP8
rs56262466	0.490524	-0.150999	T	C	PPP2R5E
rs6759263	0.490951	-0.0895223	A	G	ALS2
rs79316268	0.49171	0.106607	T	C	ZRANB2
rs34747889	0.49215	-0.215469	C	T	BIRC2
rs9833768	0.492839	-0.121942	A	C	DNAJC13
rs142947756	0.492976	0.12892	C	T	RNGTT
rs12999145	0.493072	0.0517421	G	A	MSH2
rs396146	0.494154	0.090052	T	C	YIPF4
rs142443621	0.494213	0.249482	G	A	RASA2
rs6571367	0.495545	0.319189	G	A	STRN3
rs7678416	0.495689	-0.414362	C	T	RCHY1
rs5743248	0.495804	0.126537	G	A	API5
rs73976713	0.495855	0.170161	T	C	AGPS
rs309228	0.496203	-0.0590432	T	G	TMX3
rs1134345	0.496317	0.0756904	G	A	ERC1
rs1477745	0.497874	0.070965	A	G	ZDHHC17
rs12005177	0.498481	0.0897739	T	C	TEX10
rs114870542	0.498903	-0.125006	A	G	MAP4K3
rs75995211	0.499654	0.123896	C	T	BMPR1A
rs79158560	0.500037	-0.128044	A	C	RBBP8
rs1009456	0.50008	0.276884	A	C	ANKRD49
rs74420897	0.50111	0.122184	C	T	SLC12A6
rs16915674	0.502641	0.287833	T	C	NRP1
rs295309	0.502758	0.0599903	C	T	RASA2
rs77777051	0.502967	-0.153656	A	G	RCHY1
rs1805580	0.503045	-0.172312	C	T	FXR1
rs2474736	0.503303	-0.202343	A	G	NRP1
rs11682784	0.503575	-0.253529	G	A	B3GALT1
rs7819287	0.503765	-0.173099	T	C	CPNE3
rs73661442	0.504235	-0.497748	A	G	MCPH1
rs58684254	0.504959	0.235937	C	T	CDK17
rs114478359	0.505039	-0.207604	T	C	SMURF2
rs142090774	0.505945	0.323533	A	G	LEPR
rs148351118	0.506035	0.149247	C	T	PGAP1
rs12452871	0.506531	0.174484	T	C	BPTF
rs1909976	0.507139	-0.204576	C	T	KRR1
rs11009263	0.507881	-0.36368	T	C	NRP1
rs188091845	0.50808	-0.203716	A	G	UPF2
rs117247294	0.510486	0.37993	T	C	NRP1
rs6714851	0.510812	0.211585	T	C	B3GALT1
rs13434493	0.511013	-0.0618467	C	T	CCDC110
rs117189324	0.511064	0.0936159	A	G	ZDHHC17
rs6920916	0.511398	-0.153445	T	G	RNGTT
rs147194101	0.511806	-0.100653	T	G	CAPZA1
rs9849904	0.51325	0.350959	T	C	FXR1
rs10843972	0.513767	-0.0341309	A	G	DENND5B
rs75027501	0.514115	-0.161387	T	C	PPP2R5E
rs78666272	0.51421	-0.0973301	G	A	PPP2R5E
rs12879008	0.514967	0.0653339	A	G	HECTD1
rs9282675	0.516008	0.182313	A	G	MAP3K2
rs180723939	0.516508	0.0975581	A	C	XPO1
rs78415713	0.516945	0.115088	T	C	HLTF
rs1805637	0.516955	-0.109116	G	A	FXR1
rs5743215	0.517116	0.124898	C	T	API5
rs4632602	0.517239	-0.0757189	T	C	NPY1R
rs73465816	0.5174	-0.284819	A	C	MPPED2
rs2877411	0.517509	0.0672902	C	T	HLTF
rs73189557	0.517637	0.235834	G	A	TNKS
rs6688776	0.517966	0.0701359	G	A	LEPR
rs7768318	0.517966	0.250721	A	G	SSR1
rs10905066	0.518946	-0.0576473	A	C	FAM208B
rs12279202	0.521692	-0.097445	T	C	IPO7
rs2577128	0.522511	0.0580135	C	T	RAB3GAP2
rs151310688	0.522762	-0.503142	A	G	RBBP8
rs117793710	0.52412	-0.154344	C	T	CDK17
rs12153205	0.524354	0.0831524	C	T	FST
rs146622307	0.525091	-0.168404	C	T	RAB3GAP2
rs7606320	0.52529	0.0469649	A	G	PIKFYVE
rs72925337	0.52542	-0.0715421	T	C	LEPR
rs11042345	0.525489	-0.0619186	C	T	IPO7
rs75040384	0.525695	-0.4576	T	C	SSR1
rs150655581	0.52745	0.133434	A	G	ALS2
rs4492628	0.5275	-0.0989491	C	T	RAB3GAP2
rs116372643	0.527841	0.421016	G	A	RCHY1
rs142149191	0.529365	-0.123863	A	G	PARG
rs56262274	0.529439	0.143527	T	C	MAP3K2
rs185701027	0.529864	-0.292753	C	T	RSF1
rs72925566	0.531534	0.0395565	A	G	RNGTT
rs62282006	0.532103	0.0556938	T	C	RASA2
rs117994147	0.53213	-0.0803566	C	T	DENND5B
rs62084220	0.533011	-0.0830171	G	T	SMCHD1
rs7824873	0.533128	-0.0600949	A	G	CPNE3
rs191567943	0.533641	-0.206985	T	C	RIF1
rs11237286	0.534218	-0.168159	C	T	RSF1
rs72738644	0.536161	0.0743118	T	C	ZBTB41
rs79591738	0.536445	0.187306	G	A	PHF20
rs11596832	0.536735	0.126642	G	T	FAM208B
rs7760481	0.536903	0.0270435	T	C	RNGTT
rs74547438	0.53705	-0.17857	T	G	B3GALT1
rs189925051	0.537317	-0.10041	T	G	MSH2
rs75612400	0.537667	-0.0729621	G	A	KLHDC1
rs12100469	0.54183	0.123227	A	G	HECTD1
rs72690475	0.542345	-0.0795526	C	T	CPNE3
rs5742940	0.542365	-0.246736	A	G	ORMDL1
rs78322604	0.542725	-0.269786	T	C	DNAJC13
rs16880966	0.543067	0.0356249	G	A	RNGTT
rs115673622	0.544211	0.129366	A	C	VPS13A
rs34796896	0.544543	-0.0704322	A	G	FXR1
rs78385900	0.544657	0.326542	C	T	MAP4K3
rs62291429	0.547671	0.12915	A	G	FXR1
rs7816968	0.547885	-0.2204	A	C	TNKS
rs3989158	0.549623	0.256311	A	G	TNKS
rs72888285	0.550917	-0.103594	T	C	MSH2
rs12288721	0.55116	0.175939	C	T	ARHGEF12
rs185476651	0.551227	0.298139	G	T	GLCE
rs148189445	0.551985	0.134344	T	G	NAA15
rs142191727	0.553693	0.207668	T	C	ERC1
rs148708721	0.554884	0.185301	T	C	NAA15
rs117214537	0.555168	0.18997	T	G	NRP1
rs13270222	0.555982	-0.174468	T	C	TNKS
rs113887595	0.55671	0.176615	C	T	B3GALT1
rs143344706	0.557901	0.1917	T	C	TSEN2
rs9668496	0.559478	-0.0923471	A	G	ERC1
rs61242557	0.560343	-0.0969049	A	G	TNKS
rs77862486	0.563801	0.0783613	C	T	NIPA2
rs7096328	0.564115	0.263706	T	C	FAM208B
rs79673976	0.564287	-0.138766	T	C	HECTD1
rs34070898	0.564738	0.209055	G	A	LEPR
rs78170197	0.565169	0.102282	T	C	XPO1
rs75418181	0.565755	0.110839	G	A	RAB18
rs112656289	0.566502	0.173001	C	T	RAB3GAP2
rs143613201	0.56827	0.385632	A	G	NRP1
rs72774040	0.568312	-0.121838	A	G	FAM208B
rs11907893	0.568564	0.272005	T	C	PHF20
rs149409953	0.570085	0.26183	C	T	UPF2
rs116013282	0.570268	0.18593	G	A	VPS13A
rs181768349	0.572758	-0.176172	C	T	BMPR1A
rs56301232	0.573603	0.191775	G	A	HECTD1
rs149887969	0.574736	0.132647	G	A	MPPED2
rs2241157	0.574748	0.0883645	C	T	NRP2
rs142749252	0.575667	0.0854411	A	C	MAP4K3
rs2399770	0.576286	-0.0484318	T	C	UPF2
rs143784939	0.576389	-0.117397	G	A	TMX3
rs55945436	0.576474	0.236601	G	A	GALNT1
rs59968405	0.576741	0.261654	G	A	LEPR
rs115649028	0.576741	0.261654	T	C	LEPR
rs117024820	0.576801	-0.260454	A	G	ERC1
rs148048161	0.578878	0.103181	C	T	DENND5B
rs72690480	0.579116	-0.112932	G	A	CPNE3
rs13416179	0.579259	-0.0614397	T	C	XPO1
rs34548911	0.580174	0.0309429	A	G	IMPACT
rs138450878	0.580298	0.0680667	A	C	DENND5B
rs113336497	0.580638	-0.0781565	T	C	PIKFYVE
rs116541820	0.581246	-0.274308	A	G	FXR1
rs144157560	0.581745	-0.169895	G	A	ERC1
rs147959341	0.583425	0.239386	A	G	TEX10
rs2295780	0.584801	0.0624356	G	A	HIF1AN
rs41281521	0.585673	0.161363	G	A	XPO1
rs112121319	0.586223	-0.169692	T	C	SSR1
rs3770991	0.587561	0.0739431	G	A	NRP2
rs145654156	0.588798	0.0915522	C	A	PBRM1
rs11571370	0.590703	-0.106353	T	C	ERC1
rs115793979	0.590712	0.104833	G	A	XPO1
rs5743226	0.591897	-0.127832	A	G	API5
rs72738635	0.593186	-0.0433103	A	G	ZBTB41
rs622059	0.594691	-0.0443321	G	A	MPPED2
rs2620791	0.595485	0.084762	G	A	DYRK2
rs149888033	0.5965	0.24774	G	A	B3GALT1
rs2060685	0.596803	-0.0631638	A	G	NAA15
rs3759159	0.597774	-0.0595874	C	T	DYRK2
rs79267253	0.602615	-0.146041	G	A	RASA2
rs17792891	0.603497	0.0644554	A	G	TDRD9
rs2135752	0.604266	-0.249392	T	C	TMEM33
rs7577697	0.606835	-0.0504536	C	T	B3GALT1
rs79633631	0.607007	-0.0915254	C	T	FAM208B
rs77547381	0.607938	-0.139725	A	G	CCDC110
rs10508295	0.608185	-0.0470809	C	T	FAM208B
rs143481346	0.608556	-0.153571	C	T	GALNT1
rs10199029	0.611534	-0.0315717	G	A	UGGT1
rs144731067	0.612881	-0.156983	A	G	PHF20
rs9964540	0.613445	-0.272648	A	G	SMCHD1
rs112618771	0.61364	-0.162337	T	C	B3GALT1
rs147994442	0.613872	-0.119276	T	C	B3GALT1
rs5743245	0.61514	0.117131	G	A	API5
rs11628958	0.615272	-0.0743792	A	G	TDRD9
rs7614981	0.616165	0.0362388	A	C	PBRM1
rs73948113	0.616432	0.140111	G	A	GALNT1
rs72775985	0.616823	0.114025	C	T	UPF2
rs75621664	0.620197	0.201394	C	T	TRAPPC11
rs117771050	0.621	-0.198868	A	G	MPPED2
rs140158828	0.622618	-0.166008	T	C	MPPED2
rs75191713	0.624145	-0.322903	C	T	B3GALT1
rs191117775	0.626923	0.152623	A	G	XPO1
rs72882144	0.627614	-0.0504146	C	T	B3GALT1
rs75381160	0.628717	-0.103256	C	A	UPF2
rs147645586	0.628793	0.0972625	T	C	DENND5B
rs79555706	0.629037	0.163851	C	T	TEX10
rs4619595	0.630593	-0.0488785	C	T	XPO1
rs72941255	0.630997	0.138291	T	C	LMAN2L
rs74949631	0.632277	0.146319	T	C	BPTF
rs117388325	0.633917	-0.076295	T	C	ARHGEF12
rs56738120	0.633996	-0.0633159	T	C	TNKS
rs192529293	0.634063	0.147576	C	T	BMPR1A
rs140843880	0.634074	0.288736	A	G	RCHY1
rs72898962	0.634284	-0.0653776	G	A	API5
rs7096673	0.634957	0.0522396	A	G	BMPR1A
rs11657850	0.636473	-0.0366901	A	G	PPM1E
rs77610635	0.636759	0.106155	T	C	SMCHD1
rs115358739	0.637636	0.134046	C	A	TMX3
rs114637212	0.638104	-0.0619049	G	A	PGAP1
rs77837054	0.638521	0.0841861	A	G	MAP4K3
rs12434787	0.639385	-0.0471985	T	C	KLHDC1
rs2287925	0.641319	-0.128381	A	G	FST
rs61737635	0.642698	0.140055	T	C	ADAM17
rs113099670	0.643142	-0.331876	A	G	TDRD9
rs113877075	0.64377	0.22227	T	C	TDRD9
rs72788160	0.645544	0.157834	A	G	NRP1
rs142851648	0.646832	-0.122876	T	C	CDK17
rs77966036	0.648011	-0.151883	G	A	ACVR1C
rs143258859	0.648638	-0.171897	A	G	RSF1
rs62140866	0.648894	0.0510335	C	A	MSH2
rs147548752	0.649108	-0.107816	A	G	RAB3GAP2
rs143882070	0.649702	0.0774353	G	A	XPO7
rs72798731	0.6515	-0.121557	T	C	YIPF4
rs11660695	0.653001	-0.0412679	C	T	SMCHD1
rs9818344	0.656079	-0.101581	C	T	SLC33A1
rs11867596	0.657257	-0.0427182	G	A	TAOK1
rs78829354	0.657325	0.179397	T	C	B3GALT1
rs77747822	0.659209	0.0729907	A	G	TSEN2
rs113995228	0.660029	0.195576	T	C	MAP4K3
rs140678709	0.661556	0.0710766	C	T	TNKS
rs11598492	0.662018	0.0258695	G	A	RAB18
rs17412975	0.662397	0.0378039	G	A	DNAJC13
rs77741167	0.665196	-0.0914174	A	G	BIRC2
rs294375	0.665338	-0.0352348	C	T	MPPED2
rs12414286	0.665368	-0.0301785	C	T	BMPR1A
rs3799520	0.665638	-0.0614877	G	T	SSR1
rs113523207	0.667279	-0.0627058	A	G	VPS13A
rs7922668	0.667342	-0.0774853	G	A	UPF2
rs78020229	0.667727	0.0436318	G	A	DENND4A
rs183863550	0.670781	-0.154517	T	C	XPO1
rs73274603	0.670892	-0.0688873	T	C	PPP2R5E
rs17800685	0.672556	-0.0608916	A	G	EMB
rs111448245	0.6729	0.13867	T	C	ERC1
rs1842320	0.675126	-0.063773	T	C	KRR1
rs117386426	0.675844	-0.129221	A	G	MPPED2
rs144306232	0.676116	0.118201	A	G	TNKS
rs1327545	0.678958	0.0295753	G	A	VPS13A
rs116064101	0.679509	0.0622406	G	T	UGGT1
rs73113064	0.680595	0.0868584	T	C	RAD17
rs117355992	0.681371	-0.0829092	A	C	DHX40
rs118168613	0.682011	0.0845908	T	C	TDRD9
rs114403972	0.683782	0.0529498	G	A	LEPR
rs150862053	0.686819	0.0737791	A	G	MAP3K2
rs148615002	0.689345	-0.170772	T	C	TAOK1
rs17631536	0.689406	0.17502	T	G	MCPH1
rs77573229	0.690323	0.0767913	G	A	UGGT1
rs76688664	0.690719	0.0402633	T	C	SMCHD1
rs138029787	0.690909	0.101861	C	A	KPNA4
rs144714533	0.691	0.123234	A	G	GALNT1
rs6838700	0.69141	0.0369281	A	C	CCDC110
rs542939	0.691995	-0.0242171	C	T	TAOK1
rs4750156	0.693825	0.116529	A	G	UPF2
rs143279080	0.694007	-0.181118	C	T	SNX2
rs78537053	0.695394	0.0885218	G	A	TSEN2
rs112556408	0.695803	-0.050705	T	G	DENND4A
rs4604434	0.696941	-0.1004	A	G	TNKS
rs17565378	0.697246	0.0621717	G	A	RAB3GAP2
rs1943780	0.699989	-0.0462384	T	G	BIRC2
rs79137925	0.700387	-0.0482434	G	A	NRP1
rs73028386	0.700585	-0.0688376	C	T	ERC1
rs528292	0.70101	-0.0360885	G	A	MPPED2
rs2440445	0.701084	0.0497122	C	T	MCPH1
rs72642548	0.707871	0.0549961	T	C	HECTD1
rs77307198	0.709457	0.0803747	C	T	MAP3K2
rs76787882	0.709618	-0.0911662	T	G	TNKS
rs115405668	0.710677	-0.188552	C	T	RBBP8
rs8067729	0.711359	0.170217	T	C	BPTF
rs11556475	0.711587	0.0687597	G	A	ZRANB2
rs4567312	0.712626	-0.0809124	T	C	LEPR
rs72960675	0.713967	-0.0797365	G	A	GALNT1
rs149819333	0.718181	-0.222697	A	G	TNKS
rs142997269	0.718181	-0.222697	T	C	TNKS
rs186719375	0.718181	-0.222697	G	A	TNKS
rs150530266	0.718181	-0.222697	A	G	TNKS
rs80264001	0.718213	0.0583145	C	T	PIKFYVE
rs11680603	0.719024	-0.0578047	C	A	MAP3K2
rs114722491	0.719453	-0.0760399	A	G	FXR1
rs112646694	0.721173	0.072159	T	C	PCF11
rs3781852	0.721479	-0.0334645	T	G	MPPED2
rs520618	0.722174	-0.0762141	T	G	GALNT1
rs7166932	0.722427	0.073789	A	G	NIPA2
rs144313452	0.723629	0.166487	T	C	FAM208B
rs112466557	0.724932	-0.0805598	T	C	KLHDC1
rs144859226	0.725609	0.0725078	G	A	XPO7
rs2848555	0.725944	-0.0351552	T	G	IMPACT
rs11031135	0.726723	-0.0321899	C	T	MPPED2
rs17030613	0.727263	-0.0319657	C	A	CAPZA1
rs142610291	0.727308	0.0622383	C	T	SLC12A6
rs141612697	0.727877	-0.134134	T	C	ERC1
rs75978040	0.727954	0.0565592	G	A	VPS13A
rs77373591	0.728009	0.0757434	G	A	IPO7
rs141760349	0.728098	0.0644287	A	G	PHF20
rs5743255	0.728484	0.034502	G	A	API5
rs7402085	0.73037	0.0526505	T	C	MYO9A
rs61898358	0.731464	-0.0455688	A	G	ARHGEF12
rs17077609	0.731657	-0.15096	T	G	MCPH1
rs139783319	0.731754	-0.10985	T	C	DENND4A
rs149386481	0.732243	0.093447	G	A	RAB18
rs8025303	0.734178	-0.0828244	A	G	SLC12A6
rs147984578	0.734287	-0.111732	C	T	PBRM1
rs114738552	0.734677	0.0550227	T	C	LMAN2L
rs76363669	0.735454	0.0692226	C	T	API5
rs618536	0.736426	0.0405769	T	C	SMCHD1
rs28402153	0.74057	-0.0302323	A	G	PPP2R5E
rs138854088	0.740576	-0.0708314	A	G	SLC33A1
rs76799173	0.743206	-0.107314	A	G	MAP3K2
rs4446031	0.74323	0.0639625	C	T	UGGT1
rs117196822	0.743779	-0.117902	C	T	RSF1
rs113329953	0.74382	-0.118731	G	A	XPO1
rs116157494	0.74476	0.084917	A	C	RAB3GAP2
rs4952259	0.746969	0.0485471	T	C	YIPF4
rs58076498	0.75117	-0.0378459	G	A	SMCHD1
rs117546661	0.754792	-0.0616737	A	G	BPTF
rs56361413	0.755701	0.0510208	A	C	RSF1
rs74900552	0.755766	-0.0581225	G	A	PDCD10
rs7092455	0.755821	0.175147	A	G	NRP1
rs117118140	0.758176	-0.0632257	A	G	API5
rs78965864	0.758939	-0.215582	G	T	LEPR
rs117686172	0.760535	0.082262	A	G	MYO9A
rs185207390	0.761448	-0.0905206	G	T	HECTD1
rs8069652	0.761932	-0.0956931	A	G	TAOK1
rs74116806	0.763964	0.208609	G	A	UPF2
rs59563468	0.764339	-0.882963	G	T	MCPH1
rs59594246	0.764954	-0.0963877	A	G	ERC1
rs56048553	0.768507	-0.0406885	A	C	PPM1E
rs2776933	0.769648	0.0837443	C	T	NRP1
rs113668632	0.770752	-0.0541691	G	T	PHF20
rs115700676	0.771178	-0.0652241	T	C	KPNA4
rs2287924	0.771525	-0.0379342	A	G	FST
rs117073286	0.772107	-0.0509385	A	G	TAOK1
rs142161539	0.772331	-0.0594917	T	C	DENND5B
rs149437699	0.773772	-0.0227863	A	G	THUMPD1
rs17077121	0.774361	0.0908618	T	G	MCPH1
rs12828263	0.775323	-0.0290262	T	C	KRR1
rs1045051	0.77541	0.0154545	G	T	RAD17
rs62120347	0.777032	-0.0469467	G	A	ADAM17
rs11760728	0.777046	0.14317	G	A	RSBN1L
rs140037491	0.779677	0.0265511	A	G	SNX2
rs75534471	0.77987	-0.0436293	A	G	ZMYM4
rs149549882	0.781075	-0.120627	A	C	TSEN2
rs184659487	0.78294	-0.0802219	A	G	TRAPPC11
rs7590030	0.784168	-0.027711	A	G	MAP3K2
rs115473892	0.785263	0.0750069	T	C	CCDC110
rs192852088	0.785529	-0.0620974	C	T	PPM1E
rs4841192	0.787481	-0.0248474	G	A	TNKS
rs148981245	0.788943	-0.103818	A	C	ZBTB41
rs117823633	0.789106	-0.0616568	G	A	RB1
rs76385467	0.789622	0.0479077	A	G	EMB
rs12076902	0.791397	0.0502907	A	G	CAPZA1
rs10889547	0.791767	0.0874329	G	A	LEPR
rs114727844	0.792322	0.0757111	C	T	LMAN2L
rs7597290	0.794404	-0.13879	T	C	XPO1
rs147906186	0.795088	-0.093083	G	A	HIF1AN
rs142467357	0.796839	0.117984	T	C	TNKS
rs118139274	0.798473	0.0759001	T	G	TNKS
rs78651383	0.798509	-0.115078	G	A	SMCHD1
rs12650364	0.799313	0.0544265	A	G	CCDC110
rs76736918	0.802237	-0.0265058	C	T	PDCD10
rs139294035	0.80231	0.0789795	G	A	RBBP8
rs116895163	0.803258	-0.0775294	T	C	VPS13A
rs4296170	0.803804	-0.114948	C	T	KLHDC1
rs116981299	0.804415	0.0600403	A	G	PCF11
rs79290381	0.805476	-0.0922476	T	C	TDRD9
rs12937722	0.806793	0.0224783	T	C	PPM1E
rs17127608	0.806921	0.0794163	T	C	LEPR
rs4579709	0.808137	0.0456292	G	A	ZRANB2
rs72741274	0.808566	0.0311157	G	T	DENND4A
rs7598325	0.808661	0.0486422	A	C	B3GALT1
rs138930091	0.809556	-0.072238	A	G	KLHDC1
rs79179230	0.810048	-0.0792342	T	C	ARHGEF12
rs79864325	0.811073	0.126902	C	T	LEPR
rs74737897	0.81581	-0.050085	A	G	RCHY1
rs2192884	0.816482	-0.0332861	A	G	NRP2
rs588975	0.817898	0.0927387	T	C	BIRC2
rs11042331	0.821796	-0.0781065	G	A	IPO7
rs56233753	0.822181	-0.0178144	G	A	NPY1R
rs5030755	0.824847	0.0380178	G	A	RPA1
rs146387841	0.825471	-0.0888382	A	G	MCPH1
rs117299840	0.829426	-0.0713798	C	T	TEX10
rs10197551	0.830958	-0.124722	A	G	ORMDL1
rs78945031	0.831132	-0.0260326	G	A	PPP2R5E
rs13180040	0.831684	0.0276429	A	G	GNPDA1
rs13128905	0.832536	0.0701745	T	C	CCDC110
rs11604189	0.833002	0.0364904	G	T	BIRC2
rs74010044	0.835789	-0.066195	A	C	SLC12A6
rs79056400	0.837323	-0.03557	A	G	VPS13A
rs7581874	0.838027	-0.0358238	C	A	MAP4K3
rs72839755	0.839089	0.0436112	A	G	IKZF5
rs138671133	0.839123	-0.0489778	T	C	PIKFYVE
rs139888869	0.840005	0.135554	A	G	B3GALT1
rs4314326	0.841126	0.018748	C	T	CCDC110
rs142734511	0.841833	0.060038	T	C	DENND4A
rs145018861	0.846122	0.0752806	A	G	ERC1
rs11901839	0.84646	-0.0449952	A	G	B3GALT1
rs183185212	0.846551	0.0558993	C	A	IPO7
rs117101543	0.847788	-0.0400527	A	G	MCPH1
rs7123399	0.84951	0.0243683	A	G	API5
rs13000119	0.84993	0.0221336	G	A	UGGT1
rs1446532	0.850874	-0.0567436	A	G	XPO1
rs35125997	0.851272	-0.0567525	G	A	ERC1
rs79465078	0.852138	-0.079347	A	G	TEX10
rs118117987	0.852337	0.0454036	A	G	PPP2R5E
rs79896222	0.852544	0.0711789	T	C	B3GALT1
rs74924378	0.856572	0.0446428	T	C	RCHY1
rs74060072	0.857005	0.0425535	A	G	PPP2R5E
rs76229371	0.857406	-0.035329	G	A	CDK17
rs140089218	0.859473	0.0414399	A	G	NRP1
rs10902855	0.862529	-0.0140293	C	T	IKZF5
rs56094005	0.866041	0.0211921	G	A	XPO7
rs16865305	0.867328	-0.0856419	A	G	AGPS
rs143874030	0.867611	0.0473618	T	C	PIKFYVE
rs150039964	0.868278	0.0321643	T	C	EMB
rs7243526	0.86848	0.010108	A	G	TMX3
rs117483653	0.868711	0.0756663	T	C	MCPH1
rs3816341	0.871362	0.0649142	C	T	XPO1
rs6870299	0.871929	-0.0550501	T	C	SNX2
rs183059955	0.872905	-0.0298625	C	T	PBRM1
rs114374282	0.872998	0.0696104	T	C	ZBTB41
rs11079366	0.874596	-0.0341108	C	A	PPM1E
rs118056915	0.875097	-0.0473874	T	C	KLHDC1
rs111750990	0.875363	-0.0449691	C	A	CDK17
rs78676165	0.877027	0.0282515	C	A	NRP1
rs62309979	0.877951	-0.0998634	A	G	PPM1K
rs2180107	0.877963	-0.0274513	G	A	RNGTT
rs141980060	0.879784	0.0651438	A	G	UGGT1
rs4680592	0.880177	0.0529483	G	A	KPNA4
rs118014996	0.880938	0.0524223	T	C	TDRD9
rs117962715	0.886446	-0.0625058	A	C	MPPED2
rs72994252	0.886769	-0.0816947	C	T	DNAJC13
rs7306276	0.888082	0.0151444	C	A	ERC1
rs76473498	0.888263	0.0139229	G	A	RAB3GAP2
rs11681534	0.888855	-0.0182515	G	A	LMAN2L
rs78046225	0.889144	-0.0274755	G	A	MAP4K3
rs150068749	0.893882	-0.0343128	A	C	PDCD10
rs186003117	0.894306	0.0346467	A	G	IPO7
rs77945021	0.895498	0.0464545	G	A	STRN3
rs73144866	0.895644	-0.02555	C	T	ZDHHC17
rs184956839	0.899936	-0.0478321	A	G	NAA15
rs547460993	0.900162	0.0419696	G	A	PPP2R5E
rs9535020	0.902709	0.0117986	G	A	RB1
rs73371593	0.903743	0.0584063	C	A	IKZF5
rs11145320	0.904735	0.0331528	G	A	VPS13A
rs73972275	0.906241	0.0596511	T	G	B3GALT1
rs61356920	0.914436	-0.0302997	T	C	GLCE
rs4790831	0.914633	-0.0775205	G	A	RPA1
rs34075005	0.915776	0.0428636	T	C	NRP1
rs73199034	0.918241	0.0559294	G	T	MCPH1
rs12895788	0.921147	-0.00980241	G	A	STRN3
rs72671091	0.921914	-0.0153695	G	A	ZRANB2
rs143444400	0.922238	0.0152371	C	T	HECTD1
rs59447931	0.925142	-0.0698121	G	A	GALNT1
rs36227922	0.925789	0.0140416	G	A	NPY1R
rs9829140	0.928168	-0.012795	C	T	DNAJC13
rs12479257	0.929275	-0.0100324	C	T	B3GALT1
rs7307555	0.933429	-0.0295452	G	T	ERC1
rs80315498	0.934599	-0.0278376	A	G	TAOK1
rs11102516	0.936646	-0.0141683	A	G	CAPZA1
rs115455534	0.93815	-0.0296919	A	G	TSEN2
rs79474639	0.939539	-0.026117	T	C	RSF1
rs11916940	0.940125	0.0557421	A	G	TSEN2
rs17236590	0.94343	0.0133116	G	A	RAD17
rs7303225	0.943871	-0.0122781	A	G	DENND5B
rs78354613	0.944334	0.011587	T	G	NAA15
rs147999531	0.944816	-0.0335845	T	C	TDRD9
rs12208932	0.945381	0.00530555	A	G	RNGTT
rs114191687	0.946053	0.0325795	A	G	ERC1
rs112845324	0.946393	-0.0113318	A	C	BMPR1A
rs76748472	0.947071	0.0338289	A	G	B3GALT1
rs11031143	0.947342	0.0407945	G	A	MPPED2
rs149841884	0.947373	-0.0197659	T	C	PPM1K
rs117054136	0.949061	0.0113243	T	C	RAB18
rs112520055	0.949482	-0.0303487	A	G	TDRD9
rs114321532	0.950842	0.0457406	T	C	TSEN2
rs114831653	0.950842	0.0457406	C	T	TSEN2
rs653288	0.951736	0.00983988	C	T	IMPACT
rs75043378	0.957214	0.014249	A	G	NRP1
rs142257925	0.957352	0.0253533	T	G	DYRK2
rs142639427	0.960433	0.0105429	G	A	IMPACT
rs74771135	0.960893	-0.0130564	G	A	AGPS
rs76443749	0.962168	-0.0121462	G	A	KLHDC1
rs2477317	0.962347	0.0046247	G	A	RAB18
rs137994107	0.967069	-0.0151594	T	C	RPA1
rs78083157	0.967153	0.00990278	G	A	VPS13A
rs13408472	0.96864	-0.00943577	C	T	MAP4K3
rs2026035	0.970143	-0.0046783	C	T	FSD1L
rs79083021	0.970144	-0.00607817	G	T	LEPR
rs17360351	0.977084	-0.00494708	G	A	GLCE
rs116581568	0.979857	-0.00679277	T	G	XPO1
rs116319760	0.979925	0.00596832	T	C	RAB3GAP2
rs115050521	0.980074	0.010763	T	G	CAPZA1
rs112818023	0.981059	0.00186471	T	C	DENND5B
rs11009325	0.98305	0.00567656	C	T	NRP1
rs4791081	0.985072	0.00219769	T	C	BPTF
rs11893613	0.985473	0.00966343	A	G	B3GALT1
rs17123848	0.985559	0.00580863	C	T	ARHGEF12
rs75728899	0.986522	0.00203128	G	A	UGGT1
rs114504511	0.987606	0.00772507	G	T	FXR1
rs142113059	0.987812	-0.00238277	A	G	PPP2R5E
rs117411331	0.988339	0.0023032	T	C	PPM1E
rs192995159	0.988466	0.00446147	T	G	NAA15
rs76594864	0.988577	-0.0105413	G	A	TDRD9
rs6705218	0.990528	0.00528559	G	A	B3GALT1
rs143844917	0.990956	0.00408375	G	A	RCHY1
rs76818988	0.997724	0.00130698	T	C	BMPR1A
rs836715	0.998229	-0.000224684	C	T	B3GALT1
rs7554979	1	0	A	G	ZMYM4
rs150456072	1	0	T	C	LEPR
rs149568516	1	0	G	A	YIPF4
rs146849320	1	0	T	C	UGGT1
rs41258154	1	0	G	T	ALS2
rs111713424	1	0	T	C	DNAJC13
rs556775918	1	0	T	C	KPNA4
rs72866210	1	0	T	C	RCHY1
rs7687202	1	0	A	G	CCDC110
rs144380992	1	0	T	G	TNKS
rs10101967	1	0	C	T	LYPLA1
rs150542623	1	0	T	C	DENND5B
rs146545895	1	0	A	G	ZDHHC17
rs6560970	1	0	G	A	WBP4
rs58023664	1	0	C	T	HECTD1
rs28495544	1	0	A	G	HECTD1
rs58861631	1	0	A	G	DHX40
rs73351778	1	0	T	C	BPTF
rs7233144	1	0	A	G	GALNT1

## Sheet: GUSTO_PFC
SNP	p-value	effect_size	effect_allele	non_effect_allele	GENE
rs760401	9.01743e-14	0.752631	A	G	TPM2
rs8036417	4.50045e-10	0.589102	G	A	CIB2
rs12798081	3.47961e-09	-0.586365	A	G	RPS3
rs2239760	4.39688e-09	0.295108	A	C	ACADS
rs112308337	3.69768e-07	0.569781	A	G	CIB2
rs3021337	1.12232e-06	0.279092	T	C	ACADS
rs3297	4.68808e-06	0.269859	T	C	SRD5A1
rs7559229	1.28181e-05	0.283776	C	T	DTYMK
rs137124	1.41234e-05	-0.301836	C	T	CYB5R3
rs4807440	1.51961e-05	-0.324185	T	G	CNN2
rs2819879	2.08492e-05	0.422128	G	A	PLAC9
rs7237873	2.91245e-05	0.548603	C	T	CCBE1
rs9498177	3.35769e-05	0.431353	T	C	UST
rs2573361	3.37061e-05	0.393267	G	A	PLAC9
rs17478430	5.03553e-05	-0.363649	C	T	CIB2
rs4821688	5.20485e-05	0.194611	T	C	TRIOBP
rs13396485	5.55808e-05	-0.447402	T	C	LTBP1
rs886507	5.98984e-05	1.04662	G	A	SEMA5A
rs659366	7.03369e-05	0.271871	T	C	UCP2
rs5754790	7.03891e-05	0.210023	G	A	YPEL1
rs57534142	9.05505e-05	0.409567	C	T	TUBB6
rs7121270	0.000101131	0.188801	G	T	RPS25
rs56380533	0.000106232	0.480654	G	A	CCBE1
rs10459947	0.000136267	0.344667	A	G	PITPNC1
rs3966072	0.000155126	0.474884	G	A	CCBE1
rs60195914	0.000176134	0.318619	G	A	SUCLG2
rs2306362	0.000262639	-0.202749	T	G	SIPA1
rs9847205	0.0002917	0.39255	C	A	SUCLG2
rs61876748	0.000297679	0.257149	G	T	CD151
rs7154914	0.000471457	-0.138913	T	G	NPAS3
rs4357206	0.000588072	-0.228426	A	G	TNRC18
rs1958057	0.000593332	0.148469	T	C	NPAS3
rs6952939	0.000633164	0.241744	C	A	NXPH1
rs30434	0.000700955	0.194315	T	C	SRD5A1
rs4793091	0.000731995	-0.212697	A	G	SLC25A39
rs4323685	0.000863038	-1.10453	C	A	HSPG2
rs73227586	0.000915709	-0.843017	T	C	SCARB1
rs11055233	0.000927405	-0.864959	A	G	GSG1
rs75276171	0.00093124	-0.238374	G	A	ACAA2
rs322345	0.000959192	-0.22148	G	A	PTN
rs7780027	0.00112518	0.262463	C	T	SDK1
rs7964228	0.0012197	-0.300887	A	G	ACADS
rs7811986	0.00124817	0.350979	G	A	SDK1
rs10401325	0.00128731	-0.299135	T	C	CNN2
rs2184624	0.00130171	0.243472	G	A	NPAS3
rs17833893	0.00155492	0.302783	G	A	CXADR
rs7764228	0.00155897	-0.306939	C	A	UST
rs3897821	0.00157361	-0.246972	G	A	SDCCAG8
rs12446868	0.00165254	-0.176679	T	C	COTL1
rs268542	0.00168198	-0.259153	C	A	SEMA5A
rs1876444	0.00176052	-0.175944	C	T	CXCL16
rs2824350	0.00179015	0.341412	G	A	CXADR
rs3827211	0.00187873	-0.238112	G	A	BACE2
rs12586518	0.00195639	0.149643	G	T	NPAS3
rs12212812	0.00200336	0.368321	A	G	UST
rs7143076	0.00201904	0.214718	G	A	NPAS3
rs243306	0.00211989	0.18546	T	C	NPAS3
rs930232	0.00212419	-0.226743	A	G	CNN2
rs67466036	0.00217411	-0.210754	A	G	RHOJ
rs7267331	0.00229898	0.127217	T	C	EYA2
rs7155495	0.00245817	-0.13263	T	C	NPAS3
rs2019746	0.00251881	-0.210602	C	T	YPEL1
rs56365235	0.00254877	-0.481087	T	C	PLAC9
rs12245837	0.00260686	0.694613	A	G	UBTD1
rs28418300	0.00264757	0.194081	T	C	NPAS3
rs11189253	0.00275127	-0.187487	T	C	UBTD1
rs62109498	0.00284015	0.281987	A	C	SERTAD3
rs6872996	0.00292187	0.19367	T	C	SRD5A1
rs8012663	0.00298373	0.221028	C	T	RHOJ
rs7980939	0.00312735	-0.265942	G	T	GSG1
rs3745450	0.00320883	0.155057	A	G	NAT14
rs1354312	0.0033613	0.457563	C	T	STK32B
rs9606758	0.00337376	0.832471	C	T	TCN2
rs13140502	0.00342968	0.378451	T	G	HTRA3
rs1057914	0.00347668	-0.317216	C	A	CNN2
rs10149361	0.00352802	0.121672	C	T	NPAS3
rs7242621	0.00363821	-0.411175	C	T	CCBE1
rs884808	0.00367412	0.251347	T	C	SDCCAG8
rs11761901	0.0037721	0.296776	A	G	TES
rs6743685	0.00379442	0.204236	C	A	LTBP1
rs4809606	0.00380509	0.12625	A	G	EYA2
rs80287892	0.00384019	-0.25425	A	G	SLC2A10
rs3176415	0.00385807	-0.217396	A	G	MPG
rs8016331	0.00391154	0.127982	G	A	NPAS3
rs1550437	0.00408886	0.292785	T	C	LOXL1
rs10145908	0.00410484	-0.276536	C	T	RHOJ
rs79868029	0.00422999	0.323743	G	A	ETV4
rs7139401	0.00423814	0.312381	G	A	SCARB1
rs9635190	0.00437554	0.555627	T	C	NPAS3
rs12440763	0.0043832	0.299707	C	T	FAM189A1
rs1783570	0.00449692	-0.124963	A	G	FCHSD2
rs11773388	0.00455346	-0.207077	C	T	SDK1
rs11827168	0.0045678	-0.523879	A	G	RASSF7
rs6122535	0.00489563	-0.201666	G	A	EYA2
rs4902215	0.00495874	0.166012	C	T	RHOJ
rs78390104	0.00535761	-1.05601	T	C	SEMA5A
rs680493	0.0053854	0.368516	G	A	SPINT1
rs36071060	0.00550207	-0.130862	G	A	ITGB5
rs2829847	0.00591486	-0.274223	C	A	JAM2
rs150947185	0.00591642	0.572806	T	C	ITGB5
rs62265629	0.00599806	-0.158625	T	C	ITGB5
rs10797854	0.00602315	-0.154051	A	G	LAMC1
rs646097	0.00607921	0.17971	A	G	LASP1
rs432055	0.00609255	-0.854343	C	T	SEMA5A
rs75857539	0.00611104	-1.16895	C	T	EEF1G
rs79171038	0.00618609	0.356831	G	A	BACE2
rs7953717	0.00633212	-0.340652	C	T	SCARB1
rs58804388	0.00636227	0.292008	A	G	LTBP1
rs12961462	0.00640497	-0.421497	C	A	CCBE1
rs1615970	0.00653746	0.171735	T	G	POLD1
rs8042342	0.00696867	0.202978	C	T	CYFIP1
rs73624570	0.00701501	0.794166	A	G	MYBL2
rs16871150	0.00702138	0.566462	T	C	SDK1
rs61347580	0.0070383	0.437706	T	C	CIB2
rs62391741	0.00708099	0.322486	C	A	LMNB1
rs58625318	0.00740616	-0.242556	A	G	TRIOBP
rs77480421	0.00751429	0.473496	T	C	TUBB6
rs16846687	0.00756481	0.134302	C	T	SLC4A4
rs10130952	0.00775804	-0.125663	A	C	NPAS3
rs10804014	0.00793406	-0.242378	G	A	TFPI
rs77947352	0.00797593	-0.363354	T	G	SUCLG2
rs10901329	0.00826743	0.236884	A	G	LAMC3
rs12416851	0.00843523	-0.216988	C	T	FCHSD2
rs3892901	0.00867095	-0.113925	A	G	SUCLG2
rs2073130	0.00878627	-0.509349	A	G	CPXM1
rs10269919	0.0087891	-1.53515	C	T	CHCHD3
rs2284748	0.00924382	0.312569	C	T	MFAP2
rs17046404	0.0093188	-0.151207	C	T	SUCLG2
rs743837	0.00944478	-0.121524	A	G	TRIOBP
rs1806051	0.00955074	0.441218	A	C	SEMA5A
rs2460451	0.00993686	-0.361556	A	C	DPEP1
rs7181630	0.0100407	-0.192212	G	T	FAM189A1
rs5753231	0.0101364	-0.291112	T	C	TCN2
rs10846737	0.0103131	0.327465	G	A	SCARB1
rs60543345	0.0103351	-0.341518	T	C	SDCCAG8
rs71636990	0.0104281	0.315343	C	T	HSPG2
rs2229482	0.010515	-0.22111	T	C	HSPG2
rs2565049	0.010683	-0.259207	T	C	CHRNA2
rs2564477	0.010699	-0.473941	A	C	CCBE1
rs3762289	0.0107478	-0.296112	T	C	PGD
rs3826795	0.0108764	0.213279	A	G	HIF3A
rs4334654	0.0112791	0.139983	G	A	SUCLG2
rs6996454	0.0114212	0.929263	T	C	PLAT
rs11634310	0.0114418	-0.209784	T	C	FAM189A1
rs2949923	0.0115184	0.109331	G	A	PITPNC1
rs2573363	0.0117059	0.248842	A	G	PLAC9
rs8130405	0.0122573	-0.234359	C	T	BACE2
rs17259350	0.0123669	-0.436196	T	C	TPM2
rs285178	0.0127066	0.542435	T	C	MYBL2
rs524300	0.0127768	-0.173603	T	G	AKAP7
rs226225	0.0129668	0.21067	C	T	LASP1
rs73089692	0.013089	0.46803	T	C	STK32B
rs7161747	0.0131257	0.22996	C	T	CYFIP1
rs10499335	0.0132878	0.191262	C	T	SDK1
rs7923092	0.0133363	0.191555	C	A	SLC16A9
rs1038651	0.0134481	0.188234	T	C	LASP1
rs2291396	0.0134804	0.236751	A	C	GSG1
rs12534982	0.0134931	0.252708	G	A	CHCHD3
rs13290517	0.0135328	0.510732	C	T	COL15A1
rs3783334	0.0137061	-0.122831	C	T	EVL
rs11231141	0.0139492	-0.129489	C	T	EEF1G
rs10044539	0.0142721	0.14798	A	G	SRD5A1
rs9390641	0.014359	0.36534	T	C	UST
rs62446342	0.0143931	-0.246422	T	C	NXPH1
rs28532187	0.0144517	-0.409379	T	G	STK32B
rs689733	0.0146454	0.345121	G	A	SPINT1
rs11732574	0.0146467	-0.273461	C	T	STK32B
rs79917987	0.0146874	-0.242115	G	A	GAS5
rs9390606	0.0152016	0.225781	T	C	UST
rs555257	0.0152425	0.170222	G	A	SRD5A1
rs146041791	0.0156049	-0.360747	T	C	ACAA2
rs61856695	0.0159699	0.355689	G	T	H2AFY2
rs57612702	0.0160948	0.214845	T	C	EVL
rs3806723	0.0162847	0.275223	T	C	STK32B
rs75486357	0.0168076	-0.570773	C	T	LTBP1
rs4895774	0.0168174	-0.243192	C	T	UST
rs10927029	0.0171174	-0.239315	C	T	SDCCAG8
rs111999968	0.0172011	0.293793	A	G	ACADS
rs8004379	0.0176431	-0.153296	C	A	NPAS3
rs7126859	0.0178579	0.147121	T	C	CD151
rs7805571	0.0180293	-0.14808	T	C	TNRC18
rs600306	0.0182149	-0.257446	G	T	AKAP7
rs56750599	0.0183487	-0.237133	G	T	ITGB5
rs409170	0.0190193	-0.315408	G	A	DPEP1
rs7499	0.0190588	-0.182259	A	G	SLC19A1
rs56108819	0.0190654	0.149464	T	C	ITGB5
rs58934519	0.0192153	-0.478189	G	A	PCDHGA6
rs4982071	0.0196229	-0.0994857	G	A	NPAS3
rs114889058	0.0210947	0.442716	C	T	HTRA3
rs12155293	0.0211676	0.222356	G	A	SDK1
rs12492717	0.0214342	0.150228	G	A	SUCLG2
rs4442012	0.0215559	0.275574	C	T	SDK1
rs150627	0.0217898	-0.212636	A	G	SEMA5A
rs17101058	0.0218214	0.116241	T	C	NPAS3
rs3006927	0.022159	0.220706	T	C	SDCCAG8
rs1433127	0.0223338	0.115256	A	G	CCDC124
rs12433945	0.0224236	0.10694	G	A	NPAS3
rs2303384	0.0226352	-0.109551	T	C	EFEMP2
rs13436023	0.0226785	-0.71315	A	T	LMNB1
rs13436023	0.769668	-0.168588	C	T	LMNB1
rs7230593	0.0230458	-0.281718	C	T	CCBE1
rs13339424	0.0232051	-0.169332	T	C	COTL1
rs2076722	0.0232247	0.125447	C	T	ITGB5
rs75085390	0.0234749	0.10528	A	G	NPAS3
rs861812	0.0235825	0.123926	T	C	YPEL1
rs2448347	0.0237	-0.297614	A	G	CDK1
rs7151677	0.0238237	0.181912	T	C	NPAS3
rs4785580	0.0238899	-0.304448	G	A	DPEP1
rs150701	0.0241944	-0.174304	T	C	LTBP1
rs268534	0.0242161	0.201699	C	T	SEMA5A
rs2383420	0.0243036	0.135645	G	A	NPAS3
rs28715	0.0243342	0.12861	T	C	PATZ1
rs1864304	0.0244677	-0.298442	G	A	CCBE1
rs11879245	0.0244954	0.277172	G	A	HIF3A
rs34968913	0.0248247	-0.269578	A	G	TPM2
rs11072730	0.0248462	0.205342	G	A	CIB2
rs67386870	0.025325	-0.341626	A	C	LMNB1
rs1957320	0.0254938	0.126983	T	G	NPAS3
rs6124942	0.0255142	0.0969243	C	T	EYA2
rs2101154	0.0258544	-0.58201	T	C	UST
rs11548177	0.025908	-0.294755	T	G	TUBB6
rs3798024	0.0259355	0.205807	G	A	SEMA5A
rs11697820	0.0259441	0.260015	T	C	CPXM1
rs11155607	0.0263245	-0.209509	T	G	UST
rs4982063	0.0263323	-0.103238	A	G	NPAS3
rs79536844	0.0265544	0.273985	T	C	RASSF1
rs4889631	0.0266566	-0.0983983	A	G	BCL7C
rs55799523	0.0275934	-0.134299	A	C	NAT14
rs11038851	0.0278006	0.199154	A	G	CREB3L1
rs12902071	0.0280045	0.154469	A	G	CYFIP1
rs4659394	0.0280628	0.129172	T	C	STMN1
rs7131286	0.0282739	0.114288	T	C	RPS3
rs1500723	0.0283588	-0.0941074	G	T	NPAS3
rs2948	0.0286784	-0.139775	T	C	DERA
rs56232241	0.0287602	0.305738	C	T	ACADS
rs3809830	0.0288451	-0.207916	T	C	KCTD11
rs112748029	0.0289149	0.34635	C	T	SUCLG2
rs17100409	0.0290766	0.0957343	G	A	NPAS3
rs4940462	0.0293253	-0.323611	G	A	CCBE1
rs11854062	0.0296534	-0.222036	C	A	FAM189A1
rs79711664	0.0297653	-0.23887	T	C	JAM2
rs7689135	0.029838	0.202293	G	A	SLC4A4
rs34012672	0.0299783	0.125848	T	C	NPAS3
rs8012381	0.0300891	0.121677	G	A	NPAS3
rs4808821	0.0303582	-0.154544	T	C	UBA52
rs149740889	0.030509	-0.209589	C	T	SLC25A39
rs11636238	0.0305874	-0.185969	C	T	FAM189A1
rs17133397	0.0305907	-0.117557	G	A	PTN
rs4780045	0.0309905	0.283402	C	A	FAM189A1
rs6571572	0.0310607	-0.0918479	C	T	NPAS3
rs4462505	0.0311668	0.140652	T	C	NPAS3
rs4694382	0.0319318	-0.106523	A	G	SLC4A4
rs17499486	0.0323908	0.117083	A	G	NPAS3
rs11729670	0.0323997	-0.365387	A	C	STK32B
rs11153348	0.032458	-0.169987	G	A	LAMA4
rs67800908	0.0327224	-0.138983	A	G	TNRC18
rs8182420	0.0327466	-0.121443	G	A	ACAA2
rs75442651	0.0328217	0.779382	G	A	HTRA3
rs12200207	0.0330084	-0.220429	T	C	UST
rs1958556	0.0330502	-0.0915007	C	T	NPAS3
rs2887292	0.0332242	-0.18212	G	A	SERTAD3
rs62219580	0.0336495	0.300893	G	A	BACE2
rs1206748	0.0337896	-0.0895547	C	T	EYA2
rs1073326	0.033804	0.241989	A	G	STK32B
rs73041585	0.0339042	-0.254621	G	A	SDK1
rs6461919	0.0340863	-0.320071	A	G	NFE2L3
rs59566812	0.0341066	-0.527966	G	A	FCHSD2
rs2297480	0.0345662	-0.198007	G	T	PKLR
rs148907166	0.0346629	-0.437733	T	C	PITPNC1
rs6504524	0.0347972	0.131362	T	C	PITPNC1
rs111767026	0.0348421	0.19429	T	C	EYA2
rs7814545	0.0349231	-0.129878	A	G	ADCK5
rs7944860	0.0350985	0.101187	A	C	SIPA1
rs4793257	0.0360311	-0.230943	A	G	ETV4
rs8139083	0.0363778	0.152456	C	T	TRIOBP
rs247876	0.0366235	-0.099443	G	T	COTL1
rs8036575	0.0367315	0.153687	G	A	CYFIP1
rs76822114	0.0367785	0.217153	A	G	SLC4A4
rs1007086	0.0370566	0.291273	G	A	COL1A1
rs10457840	0.0370619	0.228017	A	C	UST
rs117428996	0.0381839	-0.570563	A	G	NPAS3
rs7143066	0.0383039	-0.138214	T	C	NPAS3
rs6977578	0.0384307	-0.143194	T	C	NXPH1
rs10211660	0.0389756	-0.163816	C	A	TFPI
rs26828	0.0390817	-0.12466	C	T	CASKIN1
rs6772439	0.0391358	0.089326	G	A	SUCLG2
rs6903661	0.039326	0.835734	G	T	UST
rs17101269	0.039361	0.109469	C	T	NPAS3
rs78473839	0.0400101	-0.178177	A	G	ACADS
rs12869081	0.0401892	-0.193936	A	G	COMMD6
rs7737914	0.0426427	-0.141541	C	T	SEMA5A
rs5028414	0.0429011	0.188458	T	C	SUCLG2
rs6903777	0.0430315	-0.197621	T	C	UST
rs2167180	0.0430623	0.101057	A	C	SUCLG2
rs740233	0.0432819	0.170226	G	A	TCN2
rs74339723	0.0435219	0.330268	C	T	SEMA5A
rs78165255	0.0436228	0.507362	G	A	LTBP1
rs77139823	0.0436513	0.248324	C	T	UST
rs8110033	0.0436731	0.112886	G	T	CCDC124
rs758481	0.0437995	0.0909564	C	A	PALM
rs12522870	0.0440937	-0.177126	G	A	SEMA5A
rs1958555	0.0441434	-0.101851	T	G	NPAS3
rs61974985	0.0446631	0.0953014	G	T	NPAS3
rs2095525	0.0449823	-0.101702	C	T	NPAS3
rs55887846	0.0451924	-0.528688	A	G	MYL4
rs10116157	0.0452654	0.138405	A	G	CNTFR
rs5994387	0.0453322	0.163198	T	G	PATZ1
rs3746988	0.0453536	-0.15836	T	C	SLC19A1
rs1800038	0.0454942	0.594824	A	C	ADRA2A
rs59986956	0.0459798	0.244664	C	T	SDK1
rs2231398	0.0461811	0.135399	T	G	RHBDD3
rs3744700	0.0462603	-0.111476	G	T	CXCL16
rs2925054	0.046275	-0.147129	A	G	COTL1
rs111343825	0.0462882	-0.171039	A	G	CYFIP1
rs12643157	0.0463704	-0.730804	C	T	STK32B
rs73041579	0.0464921	-0.27314	T	G	SDK1
rs1500722	0.0466708	0.521889	G	A	NPAS3
rs1057141	0.0466868	0.166336	C	T	TAP1
rs1061438	0.0472598	0.237237	G	A	MPG
rs2486393	0.0473977	-0.204504	T	C	UST
rs2248003	0.047491	0.189512	A	G	CXADR
rs6461952	0.0476669	0.147824	C	T	SDK1
rs4577484	0.047882	-0.0851973	C	T	SUCLG2
rs726514	0.0479303	-0.101948	A	G	EVL
rs62050683	0.0483941	-0.162833	A	G	COTL1
rs927328	0.0486217	0.0812363	G	A	NPAS3
rs2916139	0.0490432	-0.0938359	A	G	PITPNC1
rs6969235	0.0496774	-0.182569	C	T	SDK1
rs6695528	0.0498402	-0.163018	A	G	HSPG2
rs940784	0.0499161	-0.206225	A	G	SDK1
rs2231997	0.050365	0.142117	C	T	DDX49
rs2301855	0.0505101	0.206458	C	T	STK32B
rs610962	0.0507507	0.160205	G	A	SDK1
rs927757	0.0508547	-0.0764552	C	A	NPAS3
rs59621505	0.0514918	-0.199847	G	A	EVL
rs9322929	0.0517424	-0.0906643	C	T	NPAS3
rs322301	0.0522128	-0.0850889	C	A	PTN
rs73420287	0.0522773	0.337701	C	T	CYFIP1
rs67305320	0.0523702	-0.494383	G	A	MYL4
rs12962866	0.0523985	0.365603	T	G	CCBE1
rs56258417	0.0526733	-0.108697	A	G	NPAS3
rs10972302	0.0528971	0.339282	C	T	FANCG
rs11235601	0.0529689	-0.0882619	T	G	FCHSD2
rs7168604	0.0531183	-0.154942	A	C	FAM189A1
rs12586648	0.05332	-0.133749	T	C	NPAS3
rs9426785	0.0533358	0.164656	G	A	HSPG2
rs9611591	0.0535154	0.136329	A	G	TOB2
rs841852	0.0541738	0.208561	T	C	SLC2A1
rs17826353	0.0560984	-0.171194	C	T	COTL1
rs13240024	0.057199	0.126807	G	T	PTN
rs6124926	0.0572868	0.12384	G	A	EYA2
rs10133550	0.0578392	-0.117606	C	T	NPAS3
rs2057951	0.0578863	0.140063	G	A	PATZ1
rs3026340	0.0579781	-0.289815	T	C	SEMA5A
rs77736627	0.0591621	-0.697676	T	C	CD300A
rs12053346	0.0596409	0.152632	C	T	LTBP1
rs6066101	0.0599742	-0.0956664	G	A	EYA2
rs9435730	0.0600747	0.281987	A	G	MFAP2
rs10937651	0.0601287	0.357345	C	A	STK32B
rs4527459	0.0603214	0.223863	T	C	HTRA3
rs76070802	0.0604119	-0.344008	A	G	NXPH1
rs1391682	0.0605649	-0.306095	C	T	ASCL1
rs111395547	0.0606781	0.182463	C	T	FAM189A1
rs2276870	0.0610259	-0.0855481	T	C	RPL14
rs2722180	0.0614199	-0.302506	G	A	TDG
rs28792500	0.0618177	-0.323634	T	C	STK32B
rs74514125	0.0619462	0.434463	T	C	SEMA5A
rs6959225	0.0620953	-0.171114	C	A	NXPH1
rs29947	0.0621225	-0.159711	G	A	KCTD15
rs2075064	0.0625573	0.0768317	T	C	LHX2
rs4373339	0.0628478	0.153051	T	C	NT5E
rs7237683	0.0630304	-0.240843	T	G	CCBE1
rs61856674	0.0630675	0.290242	C	T	H2AFY2
rs7620956	0.0632777	-0.078483	A	G	SUCLG2
rs7247222	0.0639116	0.119959	A	C	JUND
rs72712541	0.0650836	-0.124206	C	A	RHOJ
rs6012073	0.0651042	0.155124	G	A	EYA2
rs2062795	0.0652483	0.337068	T	G	STK32B
rs73452984	0.0653194	0.228504	T	C	PTN
rs2614969	0.0657941	-0.146686	C	T	SDK1
rs56022948	0.0659375	-0.269967	A	G	SUCLG2
rs12623214	0.0661932	0.152442	G	A	LTBP1
rs13242211	0.0666621	0.193256	A	C	TNRC18
rs62150390	0.0675634	0.149259	G	A	LTBP1
rs77651727	0.0678399	0.539537	T	C	DPEP1
rs9444346	0.068255	0.138049	G	A	NT5E
rs80303676	0.0687021	-0.281427	C	T	ERH
rs1989839	0.0693535	0.215945	G	A	RASSF1
rs1989839	0.286691	0.154387	G	A	ZMYND10
rs2625563	0.0697073	0.109965	T	C	PITPNC1
rs17779962	0.0697261	-0.307423	G	A	CCBE1
rs1171658	0.0698636	-0.13059	G	A	SLC16A9
rs710081	0.0699129	-0.343886	T	C	MPG
rs2061752	0.0699184	-0.0932827	T	C	DERA
rs138549210	0.0700923	-0.260313	T	G	PITPNC1
rs7156374	0.0702825	-0.0918071	A	C	NPAS3
rs3190776	0.0703908	0.0723192	G	A	PALM
rs6810546	0.0708574	0.199348	C	T	STK32B
rs17150705	0.0708725	-0.254879	T	C	NXPH1
rs1904563	0.0709966	0.242032	A	G	DYRK2
rs17134615	0.0712109	0.20383	C	T	SDK1
rs17154058	0.0713706	0.313893	G	T	NXPH1
rs11982486	0.0714375	-0.0640038	C	T	PON2
rs113862532	0.0717439	0.149069	T	C	LASP1
rs55665939	0.0718998	0.123503	G	A	HIF3A
rs6970069	0.0728179	0.150659	T	C	CHCHD3
rs112335578	0.0730538	-0.115279	C	A	COTL1
rs6971784	0.073063	0.177609	C	T	SDK1
rs11156783	0.0738161	0.0740812	A	G	NPAS3
rs3756725	0.0743774	-0.235521	A	G	SEMA5A
rs35747174	0.074654	0.217609	A	G	H2AFY2
rs73299001	0.0746999	-0.39114	C	T	SDK1
rs113583149	0.0747845	0.164516	C	T	SLC2A1
rs10773114	0.0753124	0.199813	G	A	SCARB1
rs3807327	0.0755209	0.196732	A	G	CHCHD3
rs838880	0.0755481	0.219358	T	C	SCARB1
rs642204	0.0766089	-0.15984	C	A	AKAP7
rs2340802	0.0768182	0.165933	T	C	UST
rs77152751	0.0771856	0.831269	T	C	COL15A1
rs10404584	0.0774025	0.184797	T	C	NOTCH3
rs4940476	0.0774146	0.213774	C	T	CCBE1
rs161335	0.077495	-0.0905968	T	C	PTN
rs150684737	0.0775029	0.224385	A	C	SLC4A4
rs886858	0.0775499	-0.186172	G	A	VASN
rs1791936	0.0780835	-0.0902123	A	G	FCHSD2
rs2305562	0.0781899	0.143994	G	A	HSPG2
rs2346697	0.0787123	0.152459	G	A	CYFIP1
rs6780493	0.0790045	-0.0742434	A	C	SUCLG2
rs9981347	0.0790189	-0.22413	T	C	BACE2
rs60264770	0.0790535	-0.147926	G	T	SEMA5A
rs1505067	0.0793521	0.148112	T	C	SEMA5A
rs1205171	0.0795448	0.264345	G	A	RNASEH2A
rs7806294	0.0795978	-0.161688	A	C	NFE2L3
rs11913239	0.079953	-0.343935	T	C	TCN2
rs34765661	0.0806125	0.262217	C	T	ERH
rs13235183	0.0813519	-0.332171	T	G	CAV2
rs12450700	0.0819129	0.0823373	G	T	PITPNC1
rs7495257	0.0825131	-0.130837	C	T	FAM189A1
rs7202355	0.0826206	0.0868822	A	C	COTL1
rs16911499	0.0827798	-0.0942271	T	C	DERA
rs10418352	0.0831287	0.109223	G	A	CCDC124
rs7159440	0.0832696	-0.079283	A	G	NPAS3
rs2672696	0.0834519	0.143973	T	C	FAM189A1
rs12651560	0.0834802	0.351584	G	A	STK32B
rs10064033	0.0855203	0.198334	A	G	LMNB1
rs7233289	0.0856732	-0.470808	C	T	CCBE1
rs13039624	0.0860252	-0.245424	A	G	SOX12
rs9905693	0.0861034	0.661957	G	A	BCL6B
rs12532878	0.0861582	0.105466	A	G	MOSPD3
rs1958005	0.0863874	0.0710546	G	A	NPAS3
rs7908417	0.0863958	-0.122815	C	T	UBTD1
rs4071	0.0866639	0.187132	C	T	EMCN
rs322348	0.0876272	-0.378564	G	T	PTN
rs2008844	0.087843	0.13948	G	A	LTBP1
rs10144759	0.0880415	0.0926551	A	G	NPAS3
rs4651247	0.0886106	0.120209	A	G	RNF2
rs3761029	0.0891773	-0.0729025	C	T	PALM
rs2198447	0.0900541	0.104234	T	G	SLC4A4
rs2776069	0.0904189	0.158223	A	G	CXADR
rs1791311	0.0904252	-0.235361	G	A	CCBE1
rs4696789	0.0911718	0.162048	C	T	HTRA3
rs3176874	0.0911842	0.265249	G	A	VCAM1
rs59969852	0.0917902	0.281852	A	C	FAM189A1
rs60336434	0.0925731	-0.285764	A	G	EYA2
rs111378805	0.09293	0.144513	T	C	PITPNC1
rs28522381	0.0935299	0.0781836	A	G	NPAS3
rs117006819	0.0937127	-0.307275	A	G	PITPNC1
rs1333867	0.0937509	-0.187714	T	C	COL15A1
rs702035	0.0942523	0.110444	A	G	ITGB5
rs10149633	0.0948931	-0.0995763	G	A	NPAS3
rs111996762	0.0950339	-0.21335	A	G	CREB3L1
rs2304973	0.0959014	-0.172819	A	G	CXCL16
rs4897058	0.0962515	-0.160604	G	A	UST
rs4385785	0.0974077	-0.265373	T	C	H2AFY2
rs75214369	0.0976368	-0.102147	A	G	NPAS3
rs12893058	0.0980168	-0.0709296	G	A	NPAS3
rs1017004	0.0981636	-0.127168	C	T	NXPH1
rs78148118	0.0986199	-0.297346	T	C	CXADR
rs146708720	0.0991083	-0.219127	T	C	CYFIP1
rs113147441	0.0996398	0.387686	T	C	SCARB1
rs3759770	0.0999691	-0.127278	C	T	ERH
rs62068708	0.0999999	0.275846	T	G	DPEP1
rs3844011	0.101007	-0.0767671	A	G	NPAS3
rs195101	0.101228	0.204755	T	G	STK32B
rs10483427	0.10126	-0.0776268	C	T	NPAS3
rs11654282	0.101284	0.0819016	A	G	PITPNC1
rs144939089	0.101551	-0.222536	T	C	LIMA1
rs3917010	0.101678	-0.203727	C	A	VCAM1
rs570956	0.101748	0.179691	C	T	FAM189A1
rs59603830	0.102058	-0.175325	T	C	EVL
rs657108	0.102236	-0.135525	T	G	SDK1
rs3780275	0.102462	0.175455	A	G	LAMC3
rs34366758	0.10283	-0.452084	A	G	PRX
rs12985921	0.103036	-0.0937849	A	G	MARK4
rs10414652	0.103314	0.156741	C	T	HIF3A
rs2654498	0.103494	0.196614	A	G	STK32B
rs72745367	0.104011	0.15145	G	A	LOXL1
rs8014143	0.104442	0.0654485	G	A	NPAS3
rs7850359	0.104787	0.206926	A	G	LAMC3
rs2934569	0.105128	0.0781485	C	T	PITPNC1
rs251023	0.106121	-0.167826	G	A	PCDHGA6
rs4724575	0.106208	0.106452	C	T	TNRC18
rs9377155	0.106335	-0.187742	C	T	UST
rs6066180	0.107058	0.0960588	T	G	EYA2
rs72802029	0.107087	-0.211636	G	A	LTBP1
rs10225496	0.107583	-0.138253	G	A	SDK1
rs3780271	0.107997	0.266243	A	G	LAMC3
rs4287473	0.108003	0.0778476	T	C	NPAS3
rs79517316	0.108586	-0.337652	G	T	LTBP1
rs1490259	0.109099	0.0976345	C	T	SUCLG2
rs12528817	0.110267	0.148417	G	T	UST
rs1205730	0.110402	-0.144156	T	C	SEMA5A
rs1468298	0.110718	-0.16545	G	A	NXPH1
rs10249263	0.110826	-0.0682749	T	C	PON2
rs10851431	0.111632	-0.176791	G	A	FAM189A1
rs28600919	0.111818	-0.490467	G	T	SDK1
rs34830979	0.112136	-0.141697	G	A	SEMA5A
rs73035934	0.112591	-0.356013	C	T	SDK1
rs73223948	0.112616	0.135315	A	C	COMMD6
rs77428518	0.112679	0.172907	C	T	MSI1
rs10937643	0.112684	0.408559	A	G	STK32B
rs6066059	0.11288	0.0832886	C	T	SLC2A10
rs78377942	0.113385	-0.495678	A	G	SDK1
rs11503024	0.113919	0.200334	T	C	SCARB1
rs2642056	0.114191	0.0838095	A	C	PITPNC1
rs2101566	0.114561	-0.0757348	C	T	SUCLG2
rs2117055	0.115823	-0.077906	C	T	PITPNC1
rs115699706	0.115988	0.432479	A	C	PCDHGA6
rs11065226	0.116467	-0.270333	T	C	ACADS
rs3764610	0.116776	0.116372	T	C	HIF3A
rs1729533	0.117324	-0.146304	A	C	AKAP7
rs62299780	0.117491	-0.168629	A	G	STK32B
rs11057853	0.11836	-0.17451	C	T	SCARB1
rs11244263	0.118652	0.17674	T	C	LAMC3
rs57512222	0.118884	0.179289	A	G	TES
rs1625027	0.11942	-0.0917525	A	C	SLC16A9
rs867229	0.120171	0.168762	A	G	FPR1
rs10281608	0.120436	0.173135	A	G	NXPH1
rs1563044	0.120656	0.0820115	C	A	SLC4A4
rs10755174	0.120888	-0.0835098	T	C	SLC4A4
rs598751	0.121709	0.137295	A	G	LASP1
rs78801402	0.122516	-0.0956868	T	C	SUCLG2
rs7228727	0.122725	0.222574	C	T	CCBE1
rs78094713	0.123555	-0.44381	C	T	NXPH1
rs2306363	0.123704	0.100782	T	G	SIPA1
rs28706971	0.123984	0.138045	G	A	CHCHD3
rs10882952	0.124531	-0.0695251	A	G	UBTD1
rs43038	0.125182	-0.0800571	A	G	PON2
rs9932605	0.125589	-0.072985	G	A	PPP4C
rs766850	0.125954	-0.170503	T	C	BACE2
rs144703443	0.126203	0.307266	T	C	STK32B
rs11722057	0.126395	-0.0904943	G	T	SLC4A4
rs11923377	0.1268	0.135691	T	C	SUCLG2
rs1958538	0.127029	0.0630846	G	T	NPAS3
rs12891017	0.127595	0.116461	T	G	NPAS3
rs8181099	0.127895	0.189407	G	A	LAMC3
rs41496	0.128103	0.161791	T	C	SEMA5A
rs2354800	0.128564	-0.0815067	T	G	FBL
rs998827	0.129148	0.113443	C	T	CHCHD3
rs10846760	0.129552	-0.196503	T	C	SCARB1
rs3782549	0.129794	-0.0751466	G	T	DERA
rs2366545	0.12999	0.178992	G	A	NOTCH3
rs12483767	0.130049	0.121098	G	A	CYB5R3
rs2271699	0.13006	-0.203728	G	A	H2AFY2
rs7506023	0.130922	-0.126468	G	A	ACAA2
rs3846586	0.131386	-0.600189	A	G	SEMA5A
rs62133280	0.131516	0.256203	A	G	LTBP1
rs7244220	0.131791	-0.220566	T	C	CCBE1
rs17787339	0.131925	0.234759	C	T	AKAP7
rs1821322	0.132095	0.0712475	T	G	PITPNC1
rs7636311	0.133149	-0.0654966	T	C	SUCLG2
rs541590	0.133165	-0.07841	C	T	ACAA2
rs7794282	0.133239	-0.116041	G	A	NXPH1
rs10264679	0.133301	0.115832	G	A	SDK1
rs1363448	0.133708	-0.164116	T	C	PCDHGA6
rs12590352	0.13468	0.101204	A	G	NPAS3
rs2304277	0.135169	-0.118284	A	G	CAMK1
rs5751101	0.135571	0.113204	T	C	TOB2
rs10243496	0.135589	-0.163031	A	G	SDK1
rs12535378	0.136007	0.187851	A	G	ELN
rs17876202	0.136469	0.264673	C	T	PON2
rs13242861	0.136696	-0.0818476	C	T	PTN
rs6974213	0.137283	-0.125557	A	G	NXPH1
rs8018833	0.138245	-0.0676146	C	A	NPAS3
rs12313725	0.138407	0.0693685	A	G	DERA
rs219157	0.139342	-0.111475	C	T	LTBP1
rs75348682	0.139386	0.180888	A	C	SDK1
rs1239179	0.139497	0.0888764	T	C	RPL23
rs425620	0.139738	0.196398	A	G	SEMA5A
rs10011604	0.140216	0.168291	G	A	STK32B
rs144462917	0.140801	0.166052	A	C	FAM189A1
rs8008999	0.140814	0.0699285	G	A	NPAS3
rs1306624	0.141228	0.0711088	T	C	MSI1
rs60776742	0.143704	-0.100353	A	C	SLC25A39
rs4846219	0.144407	-0.119468	A	C	PGD
rs28802	0.144677	0.203858	A	G	SEMA5A
rs6973715	0.14509	-0.11379	G	A	NXPH1
rs2706702	0.145137	-0.0758172	T	C	PITPNC1
rs3092447	0.145271	-0.0754559	G	T	EYA2
rs8017035	0.145698	-0.0594717	A	C	NPAS3
rs4743311	0.146087	0.166307	G	A	COL15A1
rs11940060	0.146168	-0.177853	G	A	STK32B
rs116652042	0.14643	-0.0893566	T	G	NPAS3
rs17876143	0.147604	-0.212973	A	G	PON2
rs4780054	0.147733	0.104554	T	C	FAM189A1
rs10143478	0.148071	-0.089154	G	A	NPAS3
rs73258865	0.148338	0.193355	G	A	NPAS3
rs1501088	0.148393	-0.148725	T	C	EMCN
rs11869457	0.150375	-0.188644	T	G	NXPH3
rs1467756	0.150994	0.139718	C	T	BACE2
rs174570	0.151128	-0.147828	T	C	FADS2
rs6606815	0.151678	-0.150651	T	G	CYFIP1
rs893820	0.152018	-0.145263	C	T	LOXL1
rs4725092	0.152374	0.10351	A	G	NXPH1
rs35793799	0.152444	0.0698605	G	T	ACAA2
rs902274	0.153198	0.119888	G	A	FAM189A1
rs74716119	0.153229	-0.0999228	A	G	SUCLG2
rs6018272	0.153462	-0.081675	A	C	EYA2
rs9390625	0.156059	-0.186707	A	G	UST
rs112864392	0.158009	-0.258447	T	G	PCDHGA6
rs12320939	0.158142	-0.0925204	T	G	ORAI1
rs6012129	0.158287	-0.0640487	G	A	EYA2
rs8074192	0.158619	-0.108491	T	G	LASP1
rs115645977	0.158815	-0.214028	C	T	ITGB5
rs112153156	0.158817	-0.224091	T	C	SLC25A39
rs78506450	0.158941	-0.153665	T	C	NPAS3
rs2925064	0.159208	-0.123505	A	G	COTL1
rs1858428	0.160137	-0.118881	G	A	SEMA5A
rs10275766	0.160372	-0.132075	A	G	SDK1
rs17794802	0.160783	0.162432	A	C	JAM2
rs7729845	0.160907	0.229786	C	A	LMNB1
rs7753810	0.162401	-0.127491	G	T	UST
rs2602098	0.162637	-0.0697063	G	T	SLC4A4
rs7680191	0.163337	0.24769	G	A	STK32B
rs2837972	0.163342	-0.172317	G	A	BACE2
rs56167530	0.16362	-0.159085	T	C	UST
rs7985488	0.163631	0.0927938	T	C	COMMD6
rs1593296	0.165514	-0.074918	T	G	PTN
rs76052374	0.165891	-0.090839	G	A	STMN1
rs4284113	0.165915	0.175474	G	A	CNTFR
rs10276339	0.166239	0.151699	C	T	CHCHD3
rs9975636	0.166468	0.147528	A	G	BACE2
rs462652	0.166541	0.122351	G	A	SEMA5A
rs3822788	0.166976	0.248306	G	A	SEMA5A
rs1541534	0.167432	0.0799794	G	A	FBL
rs12519176	0.167962	-0.147179	T	C	SEMA5A
rs12131384	0.169245	-0.119132	T	C	HSPG2
rs2067079	0.169309	0.0965499	T	C	GAS5
rs9543964	0.169366	-0.115627	G	A	COMMD6
rs72789862	0.169598	0.149461	C	T	LTBP1
rs7082673	0.169805	0.165551	G	A	SLC16A9
rs1983268	0.170062	-0.117031	A	G	ORAI1
rs9979067	0.171326	0.126325	T	C	BACE2
rs253635	0.171925	-0.119076	T	G	SEMA5A
rs2003297	0.172691	0.278818	A	G	LAMC3
rs4569454	0.173348	0.133747	G	A	LTBP1
rs478668	0.175172	-0.0645202	C	T	RPS3
rs10411250	0.175437	-0.126517	C	A	TBXA2R
rs76297940	0.175594	-0.17198	T	G	LASP1
rs10143306	0.176749	0.080859	G	A	NPAS3
rs4303432	0.177314	-0.107788	G	A	FAM189A1
rs60255537	0.177376	-0.141483	T	C	UST
rs10972148	0.17745	-0.0859294	A	G	CNTFR
rs1156561	0.177675	-0.114898	C	T	UST
rs12111621	0.177808	0.489305	T	C	SDK1
rs9980386	0.179411	0.77495	T	C	SLC19A1
rs1057137	0.180762	0.107951	T	G	CHRNA2
rs10252596	0.181253	-0.117104	T	C	SDK1
rs3787249	0.181558	0.0560099	G	A	EYA2
rs17666528	0.182948	-0.15947	T	C	LASP1
rs2289817	0.182976	-0.126977	G	A	CYFIP1
rs61800456	0.183917	0.130693	T	C	TMCO1
rs17729143	0.184432	-0.174761	A	G	UST
rs7211168	0.185607	-0.0644006	G	A	PITPNC1
rs4802857	0.185627	0.12108	G	A	FPR1
rs55698585	0.186869	-0.110562	T	C	CYFIP1
rs61400257	0.187025	-0.442189	G	A	EYA2
rs2364979	0.189398	0.0552976	C	T	PITPNC1
rs2302900	0.189838	0.0639556	C	T	LIMA1
rs1788896	0.189981	0.197021	G	A	CCBE1
rs3759173	0.19018	-0.162285	A	C	TBX3
rs1358963	0.190182	-0.108581	A	G	AKAP7
rs74796527	0.192032	0.289266	T	C	NPAS3
rs4763321	0.192128	0.183147	T	G	GSG1
rs16955457	0.192675	-0.23039	G	T	FAM189A1
rs12324008	0.193864	-0.113886	T	C	FAM189A1
rs2837985	0.193935	0.19962	G	A	BACE2
rs2428656	0.194532	0.123108	G	T	SEMA5A
rs7837156	0.19512	0.11389	T	G	PLAT
rs8087929	0.19537	-0.177195	T	C	CCBE1
rs8118645	0.195395	0.0569684	T	G	EYA2
rs59600437	0.195512	0.113412	C	T	SDK1
rs72791767	0.195623	0.142173	A	G	LTBP1
rs7488791	0.195653	-0.12464	A	G	SCARB1
rs72962150	0.195987	0.246708	T	C	CCBE1
rs6966518	0.196281	-0.102135	T	C	NXPH1
rs78475441	0.196891	-0.29893	T	C	ETV4
rs2463506	0.197167	-0.155351	G	A	SEMA5A
rs66659126	0.199033	-0.140153	A	G	UST
rs2494735	0.199565	0.0830887	C	T	AKT1
rs2181655	0.199774	-0.0939041	C	T	AKAP7
rs3798017	0.199957	0.280927	T	C	SEMA5A
rs75006643	0.200192	-0.131017	A	C	RHOJ
rs17470694	0.200338	0.0798361	G	A	NPAS3
rs701106	0.202801	0.213251	G	A	SCARB1
rs75442358	0.203181	0.255419	C	T	TLE3
rs2722200	0.203399	-0.128454	A	G	TDG
rs9377166	0.204255	0.120748	A	G	UST
rs6929576	0.204485	-0.147308	A	C	UST
rs2868883	0.205183	-0.0713533	T	C	EYA2
rs7173049	0.205225	0.133468	G	A	LOXL1
rs2009679	0.205395	0.0621242	G	A	PITPNC1
rs7247237	0.205711	0.0884763	T	C	JUND
rs1190972	0.20575	0.0986688	C	T	EVL
rs10457567	0.205842	-0.105307	G	A	AKAP7
rs677072	0.205879	-0.123596	A	C	AKAP7
rs1953448	0.206481	0.0470824	G	A	NPAS3
rs6978304	0.207227	0.103547	T	C	NXPH1
rs1820840	0.207948	-0.063946	C	T	COTL1
rs74651794	0.208409	-0.493871	T	C	LTBP1
rs73047638	0.208711	-0.123189	A	G	SDK1
rs11079065	0.208883	0.117978	T	C	LASP1
rs56175209	0.209402	0.166463	A	G	MARK4
rs12037698	0.209457	-0.122226	A	G	SDCCAG8
rs7172719	0.2097	-0.0885207	A	G	CYFIP1
rs11086190	0.209832	0.087201	T	G	EYA2
rs2868863	0.209879	-0.0620376	G	A	EYA2
rs72845145	0.210082	0.122779	A	G	PITPNC1
rs7152286	0.210273	0.0486389	C	A	NPAS3
rs12590973	0.211675	-0.0685126	C	T	NPAS3
rs4603880	0.211815	-0.0975549	C	T	PATZ1
rs2297117	0.211909	-0.0516396	C	T	NPAS3
rs138341632	0.213086	0.428282	G	T	SPINT1
rs7689825	0.213187	0.109108	T	C	EMCN
rs2952459	0.213475	-0.125087	T	G	PITPNC1
rs12536956	0.213721	0.322195	A	G	NXPH1
rs666617	0.214613	0.103262	C	T	SEMA5A
rs2579357	0.215379	-0.13641	G	A	SLC4A4
rs8013171	0.215949	-0.117863	G	A	NPAS3
rs6884865	0.21661	0.11556	C	T	SEMA5A
rs4944804	0.216788	0.0669846	A	C	FCHSD2
rs74070910	0.21735	-0.32788	A	G	SLC2A1
rs73792199	0.218083	0.521107	G	A	PCDHGA6
rs8176500	0.218943	-0.167628	C	T	TFPI
rs79085598	0.219138	0.192376	A	G	STMN1
rs9915892	0.220071	0.188126	A	G	CD300A
rs140564725	0.220447	-0.193785	C	T	NPAS3
rs62009536	0.221082	0.121444	A	G	CYFIP1
rs1479651	0.221234	0.10459	G	A	SEMA5A
rs322110	0.221357	-0.135851	T	C	TDG
rs4791293	0.22165	-0.0760705	T	C	PITPNC1
rs74634930	0.221819	0.310022	C	A	PCDHGA6
rs247870	0.222707	0.0655255	A	G	COTL1
rs4724592	0.223787	-0.0978609	C	A	TNRC18
rs56107019	0.226308	0.124607	A	G	LTBP1
rs62068713	0.22813	0.197211	T	C	DPEP1
rs380206	0.230752	0.127733	C	T	SEMA5A
rs1746470	0.231408	-0.0936638	C	T	AKAP7
rs61409364	0.231564	-0.393562	A	G	LASP1
rs4266261	0.231599	0.0868922	C	T	SLC4A4
rs16882199	0.232795	-0.112431	G	A	SEMA5A
rs10234709	0.232863	0.0861744	A	C	TNRC18
rs13237986	0.23331	-0.0649901	T	G	SMO
rs12624081	0.233337	0.0885783	A	G	LTBP1
rs55866008	0.233801	-0.166498	C	T	FAM189A1
rs58328254	0.234334	0.0713265	A	G	RPL7
rs4856787	0.234405	-0.0563636	A	G	SUCLG2
rs10937625	0.234792	-0.148191	C	T	STK32B
rs6955389	0.234942	0.0999161	C	T	NXPH1
rs7148272	0.235184	-0.0683765	A	G	NPAS3
rs62426128	0.23529	-0.154275	C	T	UST
rs141342697	0.236752	-0.312286	T	C	JAM2
rs12037513	0.237242	-0.0691506	G	A	STMN1
rs9640073	0.238884	-0.278463	G	A	NXPH1
rs12426261	0.239215	0.060233	G	A	LIMA1
rs17450122	0.240411	0.138526	G	A	ASCL1
rs879580	0.24048	0.0927652	T	C	RHBDD3
rs9303517	0.24079	-0.0834777	C	T	PITPNC1
rs73622693	0.242537	-0.405616	T	C	EYA2
rs113069382	0.242748	-0.473569	T	C	SEMA5A
rs2369497	0.242848	-0.13125	T	G	STK32B
rs55688937	0.24411	-0.0841038	A	G	SLC4A4
rs1009153	0.244612	-0.0819762	A	G	CYFIP1
rs4696798	0.245145	-0.124232	T	G	HTRA3
rs438616	0.245299	-0.0943973	G	A	SEMA5A
rs73797305	0.246196	-0.413183	A	G	STK32B
rs13159538	0.246224	0.195996	A	G	SEMA5A
rs73016239	0.246455	-0.081013	A	G	DYNLT1
rs34750987	0.246971	0.0958246	C	T	DTYMK
rs6512389	0.247918	0.253614	G	A	SLC2A10
rs9498161	0.247995	-0.0917704	C	T	UST
rs876493	0.24816	-0.097802	A	G	PNMT
rs150624	0.249194	-0.11467	T	C	SEMA5A
rs10744182	0.24921	0.11876	T	C	SCARB1
rs76845365	0.249211	0.24343	A	G	YPEL1
rs13148532	0.249793	-0.0505465	A	G	SLC4A4
rs1044282	0.250362	0.115702	G	A	CD300A
rs12565776	0.250533	-0.17122	G	A	LAMC1
rs4420502	0.251564	-0.0962297	G	A	FAM189A1
rs115127710	0.252485	0.138165	C	T	RHOJ
rs12985877	0.253055	0.139318	T	C	PRX
rs34239697	0.254034	0.189988	A	C	NT5E
rs10150350	0.255012	-0.0595258	C	A	RHOJ
rs34473108	0.255504	-0.131263	A	G	NXPH1
rs12609577	0.2556	-0.0784967	G	T	HIF3A
rs12436002	0.255682	-0.0488905	A	G	NPAS3
rs16941650	0.255843	0.165556	A	G	MYL4
rs10737461	0.255978	0.0974783	T	C	HSPG2
rs532751	0.256308	-0.0606314	A	G	RPS3
rs650986	0.258203	0.111785	G	T	SDK1
rs118022685	0.258886	-0.123059	C	T	LAMC3
rs12509816	0.258932	-0.130568	G	A	STK32B
rs10918272	0.259375	-0.0697061	T	C	TMCO1
rs4340196	0.259501	-0.200697	T	C	COMMD6
rs6862159	0.26042	-0.14979	T	C	PCDHGA6
rs8134513	0.260459	-0.175185	A	C	JAM2
rs7149568	0.260731	-0.327335	A	G	RHOJ
rs6018188	0.26078	0.0526003	G	A	EYA2
rs7276776	0.261055	0.167633	T	C	JAM2
rs6942556	0.261519	0.121092	A	G	SDK1
rs6094631	0.262398	-0.0519594	T	C	EYA2
rs2914834	0.262465	0.085421	G	T	COTL1
rs56959144	0.262497	0.260901	T	C	FAM189A1
rs76438622	0.262561	0.0995089	G	T	EYA2
rs80194043	0.263154	0.3496	T	C	SCARB1
rs61972756	0.263429	-0.128236	C	T	NPAS3
rs6094561	0.263733	0.0613876	A	G	EYA2
rs75002868	0.264096	-0.257551	C	T	TCN2
rs11844034	0.264293	-0.0530966	A	G	NPAS3
rs4639039	0.266328	-0.0580057	A	G	SLC4A4
rs2364968	0.266429	-0.075489	T	C	PITPNC1
rs11869090	0.266701	0.0519335	T	C	PITPNC1
rs2078355	0.26693	0.107798	G	A	MYCT1
rs2949915	0.267657	0.0565886	C	T	PITPNC1
rs34200011	0.268536	0.237584	T	C	STK32B
rs10006649	0.269736	0.0786202	A	G	SLC4A4
rs4554011	0.270441	0.112662	C	T	STK32B
rs3822794	0.271442	-0.143144	A	G	SEMA5A
rs72680191	0.271494	-0.0876424	T	C	NPAS3
rs35393341	0.273184	-0.0853006	A	G	KCTD15
rs9891206	0.273608	0.0899608	C	T	PITPNC1
rs174569	0.273785	0.314839	C	T	FADS2
rs11769942	0.275833	-0.0809217	T	C	NXPH1
rs1060373	0.277769	-0.214033	A	G	CDK1
rs1279313	0.280068	-0.0469675	T	C	NPAS3
rs2057789	0.280814	0.0877536	G	A	NXPH1
rs75009191	0.281564	-0.175478	A	C	SLC2A1
rs10232954	0.281733	-0.142861	T	C	NXPH1
rs60435573	0.283347	-0.186102	C	A	STK32B
rs113042077	0.28349	-0.36489	G	A	EYA2
rs12589532	0.285294	0.170229	G	A	NPAS3
rs67933359	0.285866	0.102697	A	C	CAV2
rs1131882	0.286269	0.132089	A	G	TBXA2R
rs17101647	0.286658	-0.095359	G	A	NPAS3
rs4135113	0.286812	0.232011	A	G	TDG
rs13072200	0.286831	0.0597932	T	C	SUCLG2
rs10462651	0.287666	0.121744	T	C	SEMA5A
rs9386235	0.288166	0.132154	C	T	UST
rs78545310	0.288491	-0.248061	T	C	DPEP1
rs55670241	0.28892	-0.11745	A	G	KCTD15
rs13228414	0.290464	0.118564	C	T	SDK1
rs7747794	0.291032	-0.20619	A	G	MYCT1
rs11156803	0.291461	0.0563661	C	T	NPAS3
rs62342614	0.292218	-0.17275	T	C	SEMA5A
rs3733801	0.292576	0.122912	T	C	DAB2
rs73737153	0.29338	0.278953	A	C	SRD5A1
rs2279481	0.293507	0.140558	A	G	FAM189A1
rs17305452	0.294182	-0.100543	A	G	SDK1
rs1953432	0.294524	0.0524338	T	G	NPAS3
rs12666148	0.295944	-0.0648604	T	C	PTN
rs1206807	0.296862	-0.0667826	G	T	EYA2
rs78177498	0.297163	-0.0784384	A	G	NPAS3
rs17759413	0.298202	0.137471	T	C	GSG1
rs2306750	0.298267	0.202052	A	C	DYNLT1
rs56211943	0.298318	0.276154	C	A	CCBE1
rs11984180	0.298984	-0.107086	G	A	NXPH1
rs12408074	0.299383	-0.077937	A	G	RNF2
rs3766723	0.299472	-0.156963	C	A	RNF2
rs2500516	0.299499	-0.0903459	A	G	UST
rs4502164	0.299711	0.0981256	T	C	FAM189A1
rs3753096	0.300113	-0.173278	G	T	NFE2L3
rs10116067	0.301961	-0.10129	T	G	COL15A1
rs1944994	0.301982	0.125569	C	T	CCBE1
rs12700971	0.302431	0.179139	G	T	SDK1
rs2718107	0.302959	0.0476764	A	C	SMO
rs8040179	0.303012	0.10409	G	A	FAM189A1
rs17099987	0.303808	-0.0777455	A	G	NPAS3
rs4783028	0.304574	0.0551632	T	G	COTL1
rs2915247	0.307108	0.0353829	T	C	ACAA2
rs80173586	0.308158	-0.292851	C	T	UST
rs3097407	0.30932	0.192306	G	A	CCBE1
rs929314	0.309955	0.134046	A	G	STK32B
rs28404645	0.310154	0.30842	A	G	STK32B
rs117453302	0.31337	0.33905	C	T	PLAT
rs11727656	0.31427	-0.0961741	G	A	STK32B
rs17134117	0.314467	-0.158527	T	C	SDK1
rs11790474	0.315116	-0.0723377	T	C	CNTFR
rs7552679	0.315456	-0.0797431	C	T	TMCO1
rs2050257	0.315798	0.103269	A	G	COL15A1
rs13106183	0.316495	0.115035	T	C	STK32B
rs80246986	0.317326	-0.1301	G	A	KCTD15
rs74549396	0.318061	-0.0958095	A	C	SLC4A4
rs13015373	0.318185	-0.07858	A	C	LTBP1
rs562722848	0.318343	-0.25393	T	C	TFPI
rs1013321	0.319348	-0.365753	C	T	CCBE1
rs1604190	0.31989	0.0457094	C	T	NPAS3
rs9498183	0.320278	0.118209	A	G	UST
rs2242182	0.320423	0.175244	A	G	RASSF7
rs2387552	0.320572	-0.125986	T	C	SEMA5A
rs2851873	0.321568	0.143635	C	T	CCBE1
rs7660270	0.322971	0.100611	T	C	STK32B
rs8192249	0.323323	-0.122883	G	A	SRD5A1
rs746062	0.324701	-0.0817204	C	T	BACE2
rs17359906	0.325539	0.130604	A	G	GAS5
rs2636068	0.326074	0.11389	T	C	FAM189A1
rs2271452	0.326637	-0.103584	A	G	SEMA5A
rs36050041	0.327548	-0.0848128	C	A	SUCLG2
rs602780	0.328905	-0.117569	T	C	SDK1
rs57401351	0.331594	-0.204125	G	A	CCBE1
rs9485336	0.331641	0.182934	C	T	UST
rs34965382	0.331917	0.112713	T	C	SEMA5A
rs2449390	0.332949	-0.114104	C	T	UST
rs12024723	0.334077	-0.109131	G	A	RNF2
rs2052868	0.334665	0.154941	T	C	DPEP1
rs66523668	0.335836	0.137519	G	A	UST
rs13435482	0.335912	0.116295	T	C	HTRA3
rs4780248	0.337285	-0.0794917	T	G	FAM189A1
rs76803787	0.338295	-0.0654579	C	A	NPAS3
rs73048337	0.338723	-0.185702	A	G	SDK1
rs73050215	0.339122	-0.100774	T	C	SDK1
rs12700695	0.339393	-0.144075	T	C	SDK1
rs140824169	0.339658	-0.0470742	T	G	NPAS3
rs113234981	0.341373	0.0955295	T	G	KCTD15
rs142120681	0.341656	-0.191913	C	A	RPL7
rs1206812	0.344207	0.130237	A	G	EYA2
rs6820840	0.344739	-0.119824	A	G	SLC4A4
rs3181088	0.345015	0.137997	T	C	VCAM1
rs7151864	0.345731	-0.0584842	T	G	NPAS3
rs117636828	0.346032	0.185275	A	G	ACADS
rs17885726	0.346042	0.0910771	A	G	FANCG
rs113387436	0.348014	-0.214961	A	G	LAMC1
rs4968309	0.350675	-0.121305	T	C	MYL4
rs757705	0.350817	-0.0779719	G	A	NXPH1
rs8025466	0.351271	-0.0863898	A	G	CYFIP1
rs12517602	0.351459	0.122217	G	A	SEMA5A
rs7175702	0.351492	0.0592357	T	C	TLE3
rs1959179	0.352495	-0.0372123	A	G	NPAS3
rs2676792	0.352552	0.0847736	G	A	NXPH3
rs76362705	0.352613	0.125572	A	G	FAM189A1
rs28609846	0.353262	-0.12018	A	C	CHRNA2
rs12695447	0.354443	0.0670158	G	T	ITGB5
rs7764089	0.354748	-0.0995438	A	G	UST
rs2486403	0.354967	-0.218086	G	A	UST
rs6426726	0.356142	-0.0980296	T	G	HSPG2
rs12214448	0.357217	0.0810018	T	C	UST
rs4373337	0.357916	0.0611083	G	A	NT5E
rs17220898	0.358389	-0.102608	C	T	NT5E
rs17079511	0.359131	0.120962	C	T	UST
rs113132906	0.360701	-0.0997302	C	T	ERH
rs40678	0.36181	-0.0739481	A	G	SEMA5A
rs718477	0.361899	0.0515014	C	T	DERA
rs78139916	0.362189	-0.104023	G	A	UST
rs8016849	0.362759	-0.038782	T	C	NPAS3
rs11056757	0.363169	0.0942537	G	A	DERA
rs71527436	0.363268	-0.0858287	G	T	SDK1
rs11641321	0.364479	-0.0506594	A	G	BCL7C
rs112473445	0.364965	-0.541483	G	A	SEMA5A
rs113627058	0.365093	0.392989	T	C	HSPG2
rs17665513	0.365277	0.0880851	A	G	UST
rs3739511	0.365636	-0.11187	T	C	LAMC3
rs11666756	0.366462	0.0809345	G	A	HIF3A
rs34334875	0.367551	-0.506982	C	A	CCBE1
rs116637917	0.367773	0.485699	G	A	FAM189A1
rs2916154	0.36838	-0.0464334	T	C	PITPNC1
rs60579378	0.369272	0.0851541	A	G	LOXL1
rs142812710	0.37019	0.125534	T	C	SUCLG2
rs12149123	0.370679	-0.0549084	C	T	COTL1
rs12661836	0.371013	0.0834226	T	C	UST
rs4558500	0.371372	0.118871	T	C	CCBE1
rs2498788	0.374346	-0.0898344	G	A	AKT1
rs12693471	0.375068	0.0682688	G	A	TFPI
rs10954577	0.375458	0.0580094	G	A	PTN
rs7314048	0.376059	0.128125	C	T	SCARB1
rs10133148	0.376335	-0.0435791	G	T	NPAS3
rs116934852	0.377142	-0.180202	T	G	CCBE1
rs4719856	0.377733	-0.0788941	C	T	SDK1
rs3798029	0.377795	-0.224637	T	C	SEMA5A
rs17100058	0.377894	-0.0714932	T	C	NPAS3
rs74701931	0.380313	0.212853	T	G	SDK1
rs6828029	0.380865	0.131056	T	C	STK32B
rs4886494	0.380889	-0.0912935	G	A	LOXL1
rs1206757	0.381911	-0.0934372	T	C	EYA2
rs56252356	0.382263	-0.0388766	C	T	NPAS3
rs35843895	0.382858	-0.0858177	T	C	CASKIN1
rs78086627	0.387173	-0.174358	T	C	JAM2
rs573556	0.387484	0.0832397	C	A	LASP1
rs1856836	0.387584	0.108976	G	A	UBTD1
rs147767167	0.387846	-0.0858958	T	G	NXPH1
rs6488945	0.391491	-0.0866168	G	A	SCARB1
rs3823687	0.391616	-0.306799	T	C	SDK1
rs2367585	0.391807	-0.0655438	T	C	DAB2
rs3751562	0.392018	0.0765567	A	G	FAM189A1
rs61972748	0.392318	0.0525863	C	A	NPAS3
rs116831408	0.393252	0.212066	C	T	LTBP1
rs3117604	0.393621	-0.0967908	C	T	CXCL1
rs2019120	0.394012	0.111114	A	G	JAM2
rs62290471	0.394089	-0.166949	A	G	STK32B
rs11246189	0.394749	0.0814096	A	G	RASSF7
rs6580736	0.397169	0.0415915	C	T	LIMA1
rs73415457	0.400225	-0.281455	T	C	SCARB1
rs2756896	0.400765	0.16505	C	T	TPM2
rs817959	0.401261	0.124638	G	A	FAM189A1
rs17680579	0.401378	-0.11005	G	A	LAMA4
rs3822805	0.401587	-0.0897825	T	C	SEMA5A
rs28666638	0.402052	-0.16959	C	T	RNF122
rs2158326	0.404816	0.0706593	A	G	NXPH1
rs75660589	0.405046	0.666716	G	A	COL15A1
rs78121795	0.405728	0.0924208	C	T	SLC2A10
rs2293191	0.40595	0.0728426	G	T	CD300A
rs747111	0.406164	0.0692907	A	C	CHRNA2
rs8082003	0.406284	-0.0372926	G	A	PITPNC1
rs10849743	0.40859	0.0527342	G	T	MSI1
rs7746447	0.408612	0.0558424	T	C	DYNLT1
rs1150441	0.409588	-0.0916129	G	A	EYA2
rs76372733	0.410089	-0.101464	T	C	FAM189A1
rs74425193	0.411097	-0.153505	C	T	DERA
rs2057790	0.411148	-0.0605632	G	A	NXPH1
rs111309340	0.411492	-0.144909	A	G	CCBE1
rs56013780	0.411608	-0.139032	T	C	HSPG2
rs2073129	0.412055	0.34898	A	G	CPXM1
rs12595020	0.41324	0.0596148	G	A	CYFIP1
rs79477223	0.413389	-0.241872	T	G	PCDHGA6
rs111841100	0.413648	-0.103628	T	C	H2AFY2
rs71654266	0.415044	0.113703	G	T	SLC2A1
rs2925056	0.415564	-0.0719668	T	C	COTL1
rs344797	0.416369	0.047894	G	T	MARK4
rs7246757	0.416441	-0.0558021	G	A	SNRPD2
rs11773770	0.418147	0.0880094	G	T	SDK1
rs675262	0.419985	0.330573	C	T	SPINT1
rs1061657	0.420304	-0.0925643	C	T	TBX3
rs11652841	0.422132	0.0429141	A	G	PITPNC1
rs9492834	0.423686	-0.0638849	T	G	AKAP7
rs42354	0.424019	0.06385	A	G	SEMA5A
rs10268542	0.424472	0.070037	G	A	SDK1
rs35746240	0.424844	0.046613	A	G	PITPNC1
rs10510965	0.425343	0.06869	T	C	SUCLG2
rs3751206	0.426438	-0.111054	A	G	TDG
rs4135045	0.426822	-0.178769	T	G	TDG
rs12185114	0.427162	-0.0606713	C	T	FAM189A1
rs17012582	0.427695	0.0717682	C	T	LTBP1
rs7141242	0.427742	0.0343711	G	A	NPAS3
rs137929087	0.427776	-0.192155	T	C	LTBP1
rs3522	0.429848	-0.0757267	T	C	LOXL1
rs2706686	0.429964	-0.0502325	T	G	PITPNC1
rs10139424	0.430594	-0.036953	C	T	NPAS3
rs12943441	0.431023	0.0381598	A	G	PITPNC1
rs28491171	0.43158	0.109273	T	G	NPAS3
rs12907756	0.432972	0.0593901	T	C	CYFIP1
rs243313	0.436312	0.0437174	T	C	NPAS3
rs78819909	0.436744	-0.113777	A	G	TES
rs817958	0.438178	-0.0680018	A	C	FAM189A1
rs6446309	0.43822	-0.0913551	T	C	STK32B
rs79755158	0.440444	-0.152142	T	C	LTBP1
rs72717859	0.441235	0.0736727	T	C	FAM189A1
rs2891251	0.442062	-0.0326549	G	A	NPAS3
rs11957001	0.442736	0.0704885	A	G	SEMA5A
rs422249	0.443514	0.0597543	C	T	FADS2
rs10281189	0.444385	-0.0952008	G	T	TNRC18
rs4246976	0.445272	-0.0364537	A	G	NPAS3
rs12106007	0.446053	0.127188	C	A	EYA2
rs72723815	0.446115	-0.0745356	C	A	ERH
rs56168354	0.450025	-0.153886	T	C	CD300A
rs77819295	0.451541	-0.194688	A	G	SEMA5A
rs12386603	0.453078	0.475312	G	T	CHCHD3
rs10270413	0.453715	0.0630186	G	A	SDK1
rs9984207	0.454554	-0.0588557	T	C	BACE2
rs10403723	0.45467	0.0479195	T	C	SNRPD2
rs144285781	0.454896	-0.168644	G	A	SLC4A4
rs365396	0.45541	-0.139406	C	T	PCDHGA6
rs7245884	0.456719	-0.0427743	T	C	PALM
rs818051	0.45758	-0.0661251	C	T	LAMC3
rs8011225	0.459099	0.0308857	A	G	NPAS3
rs2642063	0.462692	0.0355979	T	C	PITPNC1
rs10156110	0.463453	0.117646	A	G	TNRC18
rs7807522	0.463969	0.0663518	G	A	NXPH1
rs6799560	0.465396	0.0374814	A	G	SUCLG2
rs281426	0.465579	-0.0456651	A	G	RAVER1
rs10144570	0.467021	-0.0562949	G	A	NPAS3
rs28639940	0.468459	0.118681	C	T	CCBE1
rs10264510	0.469311	-0.0386175	A	G	PTN
rs10826345	0.470146	-0.0457526	T	C	SLC16A9
rs7204697	0.470168	-0.037905	A	G	COTL1
rs1626617	0.470946	-0.151295	T	C	CCBE1
rs28370870	0.472384	-0.0718769	T	C	CYFIP1
rs2236947	0.473775	-0.0582216	A	C	RASSF1
rs3731575	0.474824	0.0631399	T	C	LTBP1
rs35525797	0.475466	-0.0523779	A	G	NPAS3
rs243332	0.475753	0.0643233	T	C	SOCS1
rs287105	0.476948	-0.0796047	T	C	KCTD15
rs1136138	0.482508	-0.0536148	C	T	DYRK2
rs285164	0.483981	-0.104599	T	C	MYBL2
rs67484863	0.484358	0.0874315	A	G	BACE2
rs13230752	0.48635	0.0448016	G	A	PTN
rs16954106	0.487436	0.0551488	A	G	TLE3
rs6592510	0.48781	0.0372937	T	C	FCHSD2
rs1545550	0.488623	0.0848146	G	A	LTBP1
rs9913889	0.489389	0.078919	G	A	PITPNC1
rs3006925	0.489993	-0.0611799	C	T	SDCCAG8
rs16918137	0.490237	-0.109271	T	C	COL15A1
rs2189621	0.491385	-0.0485191	G	A	NXPH1
rs3846574	0.493094	-0.0583173	G	A	SEMA5A
rs56747672	0.493341	0.290795	T	C	CCBE1
rs72819773	0.49428	0.0539555	G	A	LASP1
rs7786611	0.495684	0.196606	T	C	NXPH1
rs35203560	0.495953	0.0588736	C	T	DAB2
rs12052023	0.497247	-0.106132	C	A	CCBE1
rs1124765	0.498697	0.0527964	G	T	RAVER1
rs10878641	0.498986	-0.0516271	A	G	DYRK2
rs4808720	0.499572	0.0417824	T	C	CCDC124
rs1515754	0.501254	0.19311	T	C	MYL4
rs11080566	0.501318	-0.0638788	G	A	TUBB6
rs71597772	0.502439	0.102292	G	A	STK32B
rs35508364	0.504108	-0.0464186	C	T	TNRC18
rs11907839	0.504616	-0.0612795	A	G	EYA2
rs7148934	0.505712	0.0283111	T	C	NPAS3
rs40655	0.506655	0.0643121	C	T	SEMA5A
rs3784665	0.508817	-0.0420549	G	A	TLE3
rs7790719	0.509053	-0.0599913	G	A	SDK1
rs9961372	0.509294	0.267802	A	C	CCBE1
rs2237857	0.510276	0.167955	A	G	FANCG
rs7692195	0.510958	0.074771	C	T	STK32B
rs7159000	0.511136	0.0369373	C	T	NPAS3
rs3788205	0.512901	0.0503873	C	T	SLC19A1
rs141107515	0.513009	-0.246151	A	G	PGD
rs79867735	0.515578	-0.0709424	G	A	SLC4A4
rs2148333	0.520097	-0.0356391	A	G	NPAS3
rs10225687	0.522706	-0.0473439	C	T	NXPH1
rs35523951	0.52294	-0.0299437	T	C	SLC4A4
rs8093755	0.523626	0.190777	T	C	CCBE1
rs56094142	0.523694	-0.0969539	A	C	SEMA5A
rs9919884	0.524835	0.0305326	C	T	NPAS3
rs2745599	0.525258	0.0544898	G	A	FOXC1
rs3743309	0.52578	0.058588	A	G	TLE3
rs62236168	0.529798	0.0782515	T	C	PATZ1
rs10247446	0.530201	0.0614463	C	A	NXPH1
rs1315128	0.532066	0.0307641	A	G	NPAS3
rs10498322	0.532315	-0.0671763	T	C	NPAS3
rs174448	0.533101	0.0461906	A	G	FADS2
rs149734392	0.534249	0.125293	A	G	H2AFY2
rs36062134	0.537097	0.0327865	C	T	COTL1
rs3849766	0.53909	-0.117228	T	C	DAB2
rs72735280	0.539293	-0.060689	A	G	CNTFR
rs1652069	0.540137	0.129976	C	T	CCBE1
rs72666781	0.540515	-0.0570559	A	G	CCDC28B
rs1319886	0.541526	0.0428502	C	T	TES
rs58073114	0.542488	0.0872616	G	A	TBXA2R
rs7767590	0.543824	0.0606274	T	C	MYCT1
rs3750625	0.544831	0.144426	A	C	ADRA2A
rs62146705	0.545875	0.0481544	C	T	LTBP1
rs76000051	0.546053	0.352396	T	C	CCBE1
rs900313	0.546963	0.0620034	T	G	UST
rs74591857	0.549784	0.0469888	T	C	NPAS3
rs7144766	0.55201	-0.0575574	G	T	NPAS3
rs2189906	0.55234	0.0554471	A	G	NXPH1
rs1206792	0.553651	0.0271195	A	G	EYA2
rs8005316	0.554177	0.0255519	A	C	NPAS3
rs13374837	0.554494	0.0857651	C	T	HSPG2
rs4810545	0.555638	0.0983351	T	C	SLC2A10
rs1482394	0.556329	0.0725898	G	A	UST
rs2837995	0.55648	-0.110778	T	C	BACE2
rs9997127	0.556764	-0.0778856	A	G	SLC4A4
rs6716986	0.558253	-0.0801062	C	T	LTBP1
rs4948351	0.559587	-0.0448465	T	C	SLC16A9
rs3917009	0.560722	0.106239	T	C	VCAM1
rs73199520	0.562911	-0.0566416	A	G	ITGB5
rs4135093	0.563566	0.050108	C	T	TDG
rs4940900	0.563919	-0.135873	G	A	CCBE1
rs111395479	0.565043	-0.0943607	C	A	SEMA5A
rs11736986	0.565953	-0.0596787	A	G	STK32B
rs11672923	0.566403	-0.0336621	T	C	MARK4
rs4818228	0.566776	0.0574505	C	A	BACE2
rs72682318	0.568788	-0.0356386	T	C	NPAS3
rs17166879	0.570822	0.0224629	G	A	PON2
rs1440530	0.57298	0.0519389	C	T	RNF122
rs11904848	0.573774	-0.10139	G	A	TFPI
rs730364	0.575926	0.0336425	T	C	PON2
rs1017702	0.577695	-0.0474382	C	T	FAM189A1
rs3861473	0.583081	0.025225	C	T	NPAS3
rs11791030	0.583511	0.0774805	G	T	LAMC3
rs474415	0.584116	-0.0605006	A	G	FJX1
rs1955679	0.584184	0.0309688	G	A	RHOJ
rs78850284	0.587994	-0.0670866	T	C	SLC4A4
rs757704	0.589195	-0.0361348	A	G	NXPH1
rs1818533	0.59059	-0.0388902	G	A	RPL22L1
rs6507	0.595132	0.0424583	T	C	CDC34
rs55651720	0.59617	0.0690154	A	G	RAVER1
rs2783758	0.597606	0.0361924	C	T	NPAS3
rs12081298	0.600235	0.061802	A	G	HSPG2
rs1107946	0.603133	-0.0873834	C	A	COL1A1
rs8077141	0.60349	-0.040079	T	C	LASP1
rs12702765	0.603781	0.0502487	G	A	NXPH1
rs12437797	0.604114	0.0833254	T	C	TLE3
rs17099805	0.604438	0.032857	A	G	NPAS3
rs2383414	0.604762	0.0250326	G	T	NPAS3
rs2425895	0.606106	0.024718	G	A	SLC2A10
rs2015952	0.606678	-0.0398575	T	C	CYFIP1
rs74061930	0.606721	-0.0835293	A	G	RHOJ
rs116878346	0.60817	-0.111255	G	T	FADS2
rs74691272	0.610429	-0.054896	A	C	RPL22L1
rs4746946	0.614306	0.0469244	G	A	H2AFY2
rs4810599	0.61648	-0.0267021	G	T	EYA2
rs10183524	0.617667	0.0671425	A	G	INHBB
rs17491314	0.618544	0.0238412	G	T	NPAS3
rs112460008	0.619842	0.0760335	T	C	SDK1
rs4940887	0.621523	0.0719372	G	A	CCBE1
rs841842	0.6217	0.0438158	T	C	SLC2A1
rs2758787	0.623638	0.0449602	C	T	MYCT1
rs8020432	0.624071	-0.0218755	A	C	NPAS3
rs4765622	0.624558	-0.0493571	G	A	SCARB1
rs4807491	0.62473	-0.0422147	A	G	TBXA2R
rs1041163	0.625297	-0.0773309	C	T	VCAM1
rs1957068	0.625804	0.156751	T	C	CXCL1
rs6504513	0.629903	-0.0429748	G	A	PITPNC1
rs1051287	0.630906	-0.0470304	A	G	CYFIP1
rs66581929	0.636152	-0.0654938	G	A	STK32B
rs9386234	0.637692	-0.0674375	A	C	UST
rs56292957	0.638384	0.0739773	A	C	EMCN
rs17491433	0.640949	0.0407682	A	G	NPAS3
rs7646094	0.64224	0.0201573	C	T	SUCLG2
rs17647947	0.642708	0.0246239	C	T	PITPNC1
rs7267692	0.64294	0.02397	G	A	EYA2
rs950050	0.643072	0.0943431	G	A	SEMA5A
rs2565059	0.643225	0.0458844	A	G	CHRNA2
rs4964163	0.644277	-0.0887464	C	T	TDG
rs13241730	0.644572	0.0514021	T	C	SDK1
rs10819537	0.644692	-0.0520275	T	C	COL15A1
rs4635582	0.64504	-0.064632	A	G	EYA2
rs8550	0.645163	-0.0426749	T	C	RHBDD3
rs4597791	0.645548	0.0240516	A	G	SLC4A4
rs10267687	0.647442	0.062076	A	C	SDK1
rs2966301	0.648758	0.0249639	C	T	COTL1
rs1542203	0.649611	-0.051085	A	G	STK32B
rs35140218	0.651194	-0.0342213	T	G	EMCN
rs17819627	0.651659	-0.0405378	T	C	NT5E
rs4779798	0.651864	-0.0654564	T	C	FAM189A1
rs2016278	0.653034	-0.0700749	A	C	LIMA1
rs79563726	0.653559	0.0571913	A	G	CNTFR
rs17755917	0.657019	-0.0770856	C	T	CXADR
rs2040025	0.657185	-0.0487982	G	A	LAMA4
rs60224650	0.657372	0.0581005	T	C	SEMA5A
rs7405789	0.657545	-0.0244554	A	G	PITPNC1
rs78692521	0.658098	0.0570267	T	G	LTBP1
rs17101313	0.658124	-0.0295238	A	G	NPAS3
rs75993836	0.65915	0.065174	C	T	SOX21
rs137920360	0.662029	0.0446768	T	C	LIMA1
rs55761379	0.667225	0.0305024	G	T	CREB3L1
rs9889726	0.667908	0.0309588	G	A	LASP1
rs2891225	0.668853	0.0175638	A	G	NPAS3
rs9397115	0.66987	-0.0445248	A	G	MYCT1
rs28639919	0.671298	0.127377	T	C	PATZ1
rs76344853	0.672587	0.0295731	A	G	EYA2
rs67907798	0.673928	-0.0289118	T	C	PTN
rs12579896	0.674953	-0.0696367	T	C	ORAI1
rs75724262	0.67953	-0.0995388	G	A	SDK1
rs8190371	0.680653	0.0309623	G	A	CYB5R3
rs9880360	0.682623	-0.0858682	C	A	RPL14
rs2242442	0.683179	-0.0484928	A	G	TBX3
rs6606812	0.683371	0.0272336	C	T	CYFIP1
rs61982365	0.686662	0.0818572	A	G	ERH
rs12589047	0.687389	0.0235431	C	T	NPAS3
rs76093694	0.689161	-0.0629022	A	C	TDG
rs7735345	0.689206	0.0362857	G	T	SEMA5A
rs12701426	0.689651	-0.0315519	A	G	SDK1
rs2288956	0.692851	0.0232403	T	C	CDC34
rs78132680	0.695146	0.107219	T	G	NXPH1
rs915401	0.695245	-0.0354893	G	A	LAMC3
rs7510366	0.695571	-0.0714404	C	T	BACE2
rs72964846	0.696352	0.0812461	A	C	CCBE1
rs16874937	0.697163	-0.020991	T	C	PTN
rs3753098	0.699629	-0.0367829	C	T	NFE2L3
rs7151113	0.700082	-0.0159476	G	T	NPAS3
rs10015669	0.70331	-0.0178439	A	G	SLC4A4
rs3924313	0.704426	0.0490781	A	G	SCARB1
rs74544699	0.704878	0.0760424	G	A	CXCL1
rs10519	0.708456	-0.0795993	A	G	COL15A1
rs10225984	0.708888	0.0296522	T	C	NXPH1
rs2052904	0.709821	0.0201992	T	C	COTL1
rs2949929	0.710347	0.0230919	A	G	PITPNC1
rs767533	0.714562	-0.029097	G	A	EMCN
rs8178750	0.714778	0.045532	A	G	PLAT
rs17137192	0.71607	0.0335337	T	C	CYFIP1
rs73740361	0.716655	-0.0890841	A	G	SEMA5A
rs2537835	0.717421	0.0593001	G	A	PITPNC1
rs34995948	0.717702	-0.0256588	C	T	AKAP7
rs142136203	0.72236	0.125174	T	C	CCBE1
rs514059	0.730929	-0.0272234	G	A	FAM189A1
rs226223	0.73364	-0.0237891	G	A	LASP1
rs11799736	0.736237	0.139303	G	A	SLC2A1
rs3783621	0.738168	-0.113572	A	C	VCAM1
rs17258120	0.739159	0.0352979	T	G	SEMA5A
rs13240427	0.739872	0.0301654	C	T	NXPH1
rs12043149	0.741122	0.0369793	T	C	LAMC1
rs2107969	0.741693	-0.0277544	A	G	SDK1
rs12433819	0.742623	-0.019073	G	A	NPAS3
rs535415884	0.74362	0.0737113	C	T	SDCCAG8
rs4804731	0.748585	-0.0464901	A	G	RNASEH2A
rs143673509	0.749777	0.0318453	G	A	AKAP7
rs11072132	0.750465	0.0225034	G	A	TLE3
rs13242286	0.752831	-0.0245655	T	C	SDK1
rs2180267	0.752895	0.0133184	C	A	NPAS3
rs3133202	0.753005	0.0414758	G	A	CCBE1
rs80151357	0.758328	0.0402472	G	A	SDK1
rs10949834	0.758595	0.0339857	A	G	ELN
rs57888190	0.761444	0.0449719	G	A	SDK1
rs3798087	0.763211	-0.0342318	T	G	SEMA5A
rs3176878	0.763585	-0.0437528	T	C	VCAM1
rs6953733	0.763644	-0.040096	G	A	SDK1
rs113423392	0.763696	0.0277855	A	G	NPAS3
rs10846740	0.765631	-0.0424651	C	T	SCARB1
rs56343805	0.768161	0.0251938	T	G	SIPA1
rs6873574	0.768274	-0.0253155	G	A	SEMA5A
rs498793	0.769866	-0.0237877	C	T	FADS2
rs3819950	0.769891	0.0962426	C	T	VCAM1
rs12939917	0.771623	0.0851933	T	C	MYL4
rs3785462	0.772962	-0.0198857	G	A	LASP1
rs11704996	0.773333	-0.0270795	A	G	TRIOBP
rs13278189	0.77422	-0.019875	C	A	RPL7
rs112420085	0.775728	-0.0506223	T	C	LTBP1
rs927758	0.776282	-0.0144992	A	G	NPAS3
rs1315134	0.776652	-0.0218026	A	G	NPAS3
rs1957315	0.777403	-0.0119345	C	T	NPAS3
rs79805857	0.77872	-0.0434108	T	C	CHCHD3
rs2363719	0.779218	0.0189129	A	G	SLC4A4
rs2009417	0.781974	-0.0161239	G	A	NPAS3
rs11851892	0.784675	0.0158168	T	C	NPAS3
rs57050104	0.786679	-0.0376006	C	T	RNF2
rs11697729	0.787796	-0.0160019	G	A	EYA2
rs10498320	0.788167	0.0114827	A	G	NPAS3
rs8012814	0.78862	-0.0242451	A	G	RHOJ
rs150000848	0.791452	0.0396187	G	A	NPAS3
rs4993974	0.793762	0.0570477	C	T	BCL6B
rs13246970	0.795481	0.0520743	G	A	SDK1
rs17084964	0.795902	-0.0308459	C	T	UST
rs76341229	0.797384	0.0747161	C	T	BACE2
rs2270695	0.7978	0.108098	A	G	HSPG2
rs17846829	0.803481	0.0553199	T	C	AKT1
rs74540872	0.804887	0.14537	A	G	SDK1
rs16836654	0.805612	0.0267962	A	G	STK32B
rs74401218	0.805959	-0.0230897	C	T	NPAS3
rs12511127	0.806512	-0.028314	G	A	STK32B
rs35705689	0.806952	-0.0211646	A	G	CYFIP1
rs117604516	0.807038	0.0293054	A	G	CREB3L1
rs11954687	0.807461	-0.0344218	A	G	SEMA5A
rs3798091	0.807924	0.0261225	T	C	SEMA5A
rs59492876	0.808647	0.142217	A	G	SDK1
rs616974	0.814335	-0.0212265	A	G	LTBP1
rs16868776	0.815301	-0.0515035	A	C	DAB2
rs10137261	0.816325	-0.0148595	A	G	NPAS3
rs8121982	0.817242	-0.137326	C	A	MYBL2
rs7142315	0.817671	0.00992594	C	T	NPAS3
rs79781881	0.822775	-0.0346359	T	C	SDK1
rs17827507	0.822965	0.0123322	C	T	COTL1
rs72607787	0.825103	0.0573323	T	C	CHCHD3
rs76475421	0.825287	0.0341852	G	A	SDK1
rs6924196	0.832756	-0.0174902	A	G	AKAP7
rs2070746	0.833211	-0.0174264	T	G	FPR1
rs76017671	0.83497	0.05173	T	C	SDCCAG8
rs989393	0.835099	-0.0238503	C	T	COL15A1
rs7819550	0.837003	0.0137717	A	G	RPL7
rs111387755	0.8387	0.0272255	A	G	LTBP1
rs74139264	0.839266	-0.0290732	C	A	H2AFY2
rs75298675	0.839377	0.120613	A	G	SCARB1
rs916990	0.839982	-0.0279697	A	G	SEMA5A
rs12189232	0.841717	-0.0159854	G	A	SEMA5A
rs10516174	0.843033	-0.0228808	A	C	STK32B
rs72719529	0.846108	0.0153944	C	T	FAM189A1
rs1392709	0.846936	0.0113035	A	G	NPAS3
rs11124307	0.850452	-0.0152558	T	C	LTBP1
rs3824511	0.856062	-0.0342459	T	C	COL15A1
rs113940923	0.856169	0.112366	G	A	CCBE1
rs112354669	0.85668	0.039259	C	A	SDK1
rs76926756	0.859708	0.0271045	A	G	SEMA5A
rs3764642	0.861303	-0.0142905	A	G	CNN2
rs9319951	0.862973	-0.0204413	G	A	CCBE1
rs7806959	0.866449	-0.013479	C	T	NXPH1
rs2293518	0.86716	-0.0185237	A	G	LAMC3
rs74349337	0.867612	-0.0280607	A	G	SDK1
rs1055850	0.868249	-0.0196719	G	A	CAV2
rs2070767	0.869117	-0.0179826	C	T	MIF
rs45586434	0.86948	-0.0222751	A	C	UPK2
rs2253604	0.870553	0.0120644	G	T	SOX21
rs74658513	0.874061	0.0571626	A	G	STK32B
rs77770416	0.879048	-0.0219944	T	C	NXPH1
rs17457610	0.879196	0.00740963	T	C	NPAS3
rs17194629	0.880009	0.00956765	G	A	SUCLG2
rs4462711	0.880932	-0.00851499	T	C	POLD1
rs116642713	0.883971	-0.0315773	A	G	TOB2
rs12606241	0.88563	0.0208696	T	G	CCBE1
rs1045384	0.892944	-0.00956081	T	G	RAVER1
rs11829807	0.895792	0.0185859	A	C	DERA
rs2306765	0.905314	0.0423125	G	A	GSG1
rs11879227	0.905962	-0.0089381	G	A	SNRPD2
rs4670537	0.906374	0.013772	A	G	LTBP1
rs56085706	0.906441	0.00748496	T	C	ACAA2
rs40680	0.913583	0.0114335	A	G	SEMA5A
rs1964660	0.916706	-0.00900736	T	G	EMCN
rs9782	0.920656	-0.00548407	C	T	ASCL1
rs73059747	0.921237	0.0223102	G	T	HIF3A
rs6094629	0.923965	-0.00512733	A	G	EYA2
rs268554	0.924249	-0.0105097	A	G	SEMA5A
rs10142953	0.924386	0.00892954	A	C	RHOJ
rs12748751	0.927189	-0.00674982	G	A	SDCCAG8
rs11043306	0.927495	-0.00799908	C	T	ORAI1
rs750472	0.927747	-0.0117549	C	A	FOXH1
rs2250305	0.929186	0.00840025	G	A	CXADR
rs644065	0.931245	0.0273811	T	G	ACADS
rs8178749	0.933355	0.0109603	T	C	PLAT
rs10773107	0.936895	-0.00834569	A	C	SCARB1
rs9314347	0.938861	-0.0128934	G	A	CHRNA2
rs33977706	0.945172	0.00677947	A	C	SOCS1
rs2149833	0.945468	-0.0044133	G	A	NPAS3
rs10233395	0.947175	-0.00919677	G	A	ELN
rs4879804	0.947803	-0.0074328	A	G	CNTFR
rs3799195	0.954902	-0.00343045	T	C	DYNLT1
rs7851787	0.959652	-0.00768621	C	T	COL15A1
rs141665168	0.963421	0.00570122	A	G	DYRK2
rs6124931	0.963606	-0.00206888	A	G	EYA2
rs114913728	0.965997	-0.00618575	A	G	RASSF7
rs17841772	0.966201	0.00334392	T	C	CDC34
rs474463	0.973028	-0.00381096	C	T	TBX3
rs4725100	0.974606	0.00258875	G	T	NXPH1
rs5748	0.977746	0.00588766	T	C	TBXA2R
rs7149835	0.978014	0.00132918	T	C	NPAS3
rs10846758	0.981949	-0.00333261	C	T	SCARB1
rs8007613	0.982782	0.00100523	G	A	NPAS3
rs77107339	0.983054	0.00249086	T	C	FPR1
rs75842242	0.988967	0.00242133	A	C	CNTFR
rs10512696	0.989122	-0.00100646	T	C	DAB2
rs3806834	0.990338	0.00369258	A	G	PCDHGA6
rs112622075	0.992181	0.00174441	G	A	SCARB1
rs7479331	0.992636	-0.00117274	T	G	UPK2
rs117693549	0.993912	0.0050633	T	C	CCBE1

## Sheet: GUSTO_HPT
SNP	p-value	effect_size	effect_allele	non_effect_allele	GENE
rs7592066	8.6274e-11	-0.600353	T	C	ORMDL1
rs6432014	2.51507e-07	0.363841	G	A	ADAM17
rs17101957	4.66863e-06	-0.67334	G	A	TDRD9
rs4893951	4.9381e-06	-0.348022	T	C	AGPS
rs10140300	2.74741e-05	-0.391516	A	G	TDRD9
rs1374438	4.61404e-05	-0.351543	G	A	AGPS
rs1604381	6.50608e-05	0.371632	C	T	KRR1
rs11693857	0.000122496	-0.259816	G	T	RIF1
rs17076757	0.000129189	0.551532	T	C	MCPH1
rs6841882	0.000153129	0.31864	C	T	RCHY1
rs9532720	0.000198048	0.239329	T	C	WBP4
rs1131636	0.000228811	-0.389555	T	C	RPA1
rs13419174	0.000344045	-0.444748	T	C	ALS2
rs76808279	0.00035218	0.611366	A	C	DHX15
rs68026712	0.000438634	0.164352	C	T	LMAN2L
rs11633814	0.000487145	-0.207568	T	G	SLC12A6
rs2104395	0.000511798	0.348252	G	A	SSR1
rs4745630	0.000686048	-0.250193	A	G	VPS13A
rs4742651	0.000745427	-0.260112	T	C	FSD1L
rs4742651	0.896629	0.0101812	T	C	FKTN
rs12470495	0.000830072	0.291149	A	G	YIPF4
rs3749694	0.00116596	-0.257328	A	C	PTCD2
rs1044728	0.00120205	-0.266741	T	C	CPNE3
rs709163	0.00130663	-0.402169	A	G	TSEN2
rs73136294	0.00143628	0.407288	A	C	RSBN1L
rs4981084	0.00168026	0.440826	T	C	STRN3
rs62358033	0.00183677	-0.208664	A	G	TRAPPC11
rs2920680	0.0020172	-1.68459	G	A	MCPH1
rs8039126	0.00242023	-0.138726	C	T	SLC12A6
rs62185640	0.00242605	-0.218957	G	A	PGAP1
rs2440452	0.00243925	-0.43428	G	T	MCPH1
rs7864494	0.0024929	-0.309319	G	A	TEX10
rs76962367	0.00258514	-0.646246	A	C	SLC33A1
rs1051446	0.00310144	-0.207234	C	T	KRR1
rs6796555	0.00325311	0.204893	C	T	HLTF
rs11202265	0.00373351	-0.197634	T	G	BMPR1A
rs2081483	0.00446278	0.118953	T	C	MSH2
rs2442592	0.00527168	-0.31225	T	C	MCPH1
rs186282607	0.00530956	0.645841	A	C	ERC1
rs112253722	0.00545155	-0.214107	A	G	NIPA2
rs2035936	0.00573056	0.401494	T	G	RASA2
rs11986515	0.00610766	-1.18445	A	G	MCPH1
rs28581909	0.00673767	0.305468	C	T	CCDC110
rs2229361	0.00731491	0.332488	T	C	HLTF
rs16879123	0.00769366	-0.791681	C	T	EMB
rs7210089	0.00773024	-0.183926	T	C	TAOK1
rs2979654	0.00774436	-0.599291	A	G	MCPH1
rs59643065	0.00795097	-0.251758	G	A	BMPR1A
rs6437105	0.00811953	0.465127	C	T	ACVR1C
rs6792730	0.00834104	0.167718	A	C	HLTF
rs1258190	0.00876651	0.162906	C	A	PARG
rs73454053	0.00934554	0.319327	G	T	VPS13A
rs4934932	0.0102415	0.301904	A	G	NRP1
rs10442693	0.0103573	0.133285	A	G	RAB3GAP2
rs11503397	0.0107951	-0.222386	T	C	CDK17
rs4387746	0.0111547	-0.319182	G	A	B3GALT1
rs74932046	0.0115171	-0.50294	G	A	TNKS
rs6504550	0.0123716	-0.173203	G	A	BPTF
rs10863533	0.0125172	-0.141377	C	T	RAB3GAP2
rs2892072	0.0135031	0.503244	C	A	FAM208B
rs6981170	0.0140604	-0.252493	T	C	CPNE3
rs1981785	0.0140989	-0.153238	G	A	IMPACT
rs4777129	0.0144851	0.262416	T	C	GLCE
rs17023611	0.0147877	0.446058	G	A	MAP4K3
rs11145407	0.0150326	0.14932	T	C	VPS13A
rs7168115	0.0153516	-0.176678	A	G	NIPA2
rs17338501	0.015412	0.253651	T	C	RPA1
rs10930279	0.0154505	-0.225858	G	A	B3GALT1
rs4838961	0.0157862	-0.234253	C	T	CAPZA1
rs79338102	0.0160503	-1.00965	G	A	MCPH1
rs2874176	0.0163404	0.217198	G	A	NAA15
rs375293877	0.0163416	0.264775	T	C	VPS13A
rs2427769	0.0166458	0.17862	A	G	FKTN
rs67736759	0.0171664	0.435993	T	G	MCPH1
rs7168483	0.0171722	-0.32424	C	T	GLCE
rs16928398	0.0172998	0.958747	C	T	ERC1
rs56037103	0.0176789	0.205445	T	C	ADAM17
rs56315066	0.0183315	-0.264571	A	C	B3GALT1
rs36088520	0.0184809	0.172067	T	C	PGAP1
rs1188626	0.0186948	0.349947	C	T	ZMYM4
rs2390601	0.0188363	-0.220447	T	C	B3GALT1
rs12472412	0.0190222	-0.294865	A	G	NRP2
rs17218606	0.0190623	0.132174	A	G	MSH2
rs164080	0.0193422	-0.161632	A	G	GNPDA1
rs17199060	0.019538	0.428586	G	A	ORMDL1
rs71358500	0.0198926	-0.98745	T	G	RBBP8
rs4151441	0.0202407	0.426906	C	T	RB1
rs9532718	0.0209068	-0.141274	C	A	WBP4
rs10108504	0.0212367	0.411024	C	T	MCPH1
rs6557659	0.0213371	0.177246	G	T	XPO7
rs9953640	0.0226432	0.237101	C	T	RBBP8
rs1018849	0.0238399	0.227523	G	A	FKTN
rs12813669	0.0249268	-0.256134	T	C	ERC1
rs7975426	0.0250175	0.185658	G	T	CDK17
rs2122593	0.0266253	-0.223853	G	A	NAA15
rs74576663	0.0267288	-0.314463	G	T	EFNB2
rs78453590	0.026934	0.340445	G	A	B3GALT1
rs72699100	0.0273104	-0.188264	G	A	CAPZA1
rs79787597	0.0285673	-0.401213	A	G	TBPL1
rs11868263	0.0285692	0.11768	T	C	PPM1E
rs11015857	0.0285855	-0.609476	T	C	RAB18
rs7983579	0.0294267	-0.2512	T	G	EFNB2
rs1369313	0.0299529	0.146785	G	A	DENND4A
rs3755237	0.0303381	-0.365695	G	A	NRP2
rs7976103	0.0304913	0.490933	A	G	ERC1
rs55741411	0.0307612	0.721544	A	G	MCPH1
rs56268314	0.0310834	-0.419333	A	C	MCPH1
rs11061824	0.0316539	-0.535185	A	C	ERC1
rs2303425	0.0318323	0.133904	C	T	MSH2
rs8065937	0.0324342	0.25204	T	G	RPA1
rs143902082	0.0327242	-0.468628	C	T	ERC1
rs10827226	0.0335846	0.234977	C	T	NRP1
rs7307534	0.0336382	-0.164259	T	C	CDK17
rs10796202	0.0337597	-0.144298	G	A	FAM208B
rs17833581	0.0342826	-0.430839	T	C	ERC1
rs568496	0.0346259	-0.368861	T	C	MPPED2
rs148263531	0.0355681	-1.67226	C	A	NRP2
rs116657699	0.0357118	-0.556857	T	C	GALNT1
rs62272804	0.0380781	-0.214264	G	A	KPNA4
rs13306007	0.0383314	0.526337	A	C	NPY1R
rs11687846	0.0389459	-0.216243	T	C	ACVR1C
rs12665654	0.0392286	-0.105807	A	G	RNGTT
rs539622	0.0392381	-0.371028	A	G	MPPED2
rs117891315	0.0392813	0.368029	C	A	UPF2
rs679972	0.039503	0.135828	T	C	IMPACT
rs12527253	0.0399517	-0.0979457	G	A	RNGTT
rs567930	0.0400849	0.154942	A	G	SMCHD1
rs2509459	0.0407414	0.172019	A	G	SMCHD1
rs72733370	0.0414361	-0.365336	C	T	TEX10
rs7594972	0.0429886	-0.128043	G	T	UGGT1
rs115395194	0.0447618	-0.350349	G	A	PIKFYVE
rs7562394	0.0449082	0.524205	T	C	B3GALT1
rs11758313	0.0459081	0.197912	T	C	SSR1
rs34802393	0.0470627	0.567137	A	G	RB1
rs138842053	0.0475161	0.229448	A	G	SSR1
rs11632611	0.0476081	0.132419	A	G	MYO9A
rs148450618	0.0477106	-0.283466	A	G	BMPR1A
rs17101952	0.0478004	-0.815647	A	G	TDRD9
rs1012093	0.0484207	0.197054	G	A	ERC1
rs5743253	0.0485168	-0.134566	G	A	API5
rs17101157	0.0493398	0.520417	G	A	PPP2R5E
rs146637173	0.0504104	-0.300613	T	C	UPF2
rs8096633	0.0512349	-0.524903	G	A	TMX3
rs117543756	0.0518072	1.17043	A	G	XPO1
rs11594575	0.0522256	-0.129079	G	A	PARG
rs17339382	0.0529536	0.505042	A	G	RPA1
rs72876867	0.052964	-0.279386	G	A	B3GALT1
rs3731940	0.0529999	0.183465	T	C	LMAN2L
rs179724	0.0537337	0.226067	T	G	STRN3
rs2959795	0.0539517	0.604412	T	G	MCPH1
rs458628	0.054981	0.1382	A	G	YIPF4
rs12789673	0.0562621	0.191337	G	A	PCF11
rs9644708	0.0576624	0.206737	C	T	TNKS
rs145442101	0.0579191	-0.606246	T	C	RIF1
rs16876046	0.0582008	-0.222394	T	G	PTCD2
rs7150310	0.0602258	0.394841	A	G	STRN3
rs79790129	0.0604114	-0.234268	A	G	DNAJC13
rs11064610	0.0612498	0.298889	A	G	ERC1
rs2442620	0.0617399	0.46593	T	C	MCPH1
rs1227145	0.0619273	0.204226	G	A	B3GALT1
rs11125142	0.064916	0.0791132	T	C	MSH2
rs7421663	0.0655444	-0.140827	T	C	XPO1
rs1407584	0.0659016	-0.208298	C	A	EFNB2
rs7956259	0.0664756	-0.129675	A	G	ZDHHC17
rs556736	0.0667015	-0.185285	G	A	GALNT1
rs72698074	0.0667016	0.299106	A	G	NIPA2
rs443211	0.0675345	0.302833	A	G	RB1
rs61843204	0.0680922	-0.187006	A	G	NRP1
rs62033320	0.0690208	-0.140957	T	C	THUMPD1
rs35292579	0.0709191	0.153785	A	G	LYPLA1
rs4750553	0.0709344	-0.125928	G	A	FAM208B
rs2477343	0.0744527	-0.093136	G	A	RAB18
rs1868553	0.0748729	0.273615	C	A	MCPH1
rs10835664	0.0774122	0.166855	G	A	MPPED2
rs2776925	0.0781793	0.160652	A	G	NRP1
rs111689645	0.0784234	-0.121845	A	C	DENND5B
rs71592630	0.079057	0.358119	G	A	FST
rs11613496	0.0792056	0.166478	A	C	ERC1
rs6849514	0.0793708	0.168	T	C	CCDC110
rs3779808	0.0809032	-0.150183	A	G	CPNE3
rs76329164	0.0818758	-0.324937	A	G	VPS13A
rs9972924	0.0821332	-0.102552	T	C	PPM1E
rs142917920	0.0821616	-0.961182	T	C	MCPH1
rs76467619	0.0825504	-0.466108	A	G	LEPR
rs77445032	0.082552	-0.361161	C	T	RSBN1L
rs6669354	0.0828696	0.275316	G	T	LEPR
rs7189527	0.0842592	0.111764	T	G	THUMPD1
rs2271744	0.0842694	0.134461	T	C	RASA2
rs836714	0.0860287	0.257193	C	T	B3GALT1
rs61994994	0.0860815	0.153215	T	C	PPP2R5E
rs114538093	0.0874223	-0.355688	C	T	AGPS
rs11689327	0.0874412	0.197303	A	G	MAP4K3
rs12568267	0.0878055	-0.0984095	T	C	RAB3GAP2
rs61912203	0.088043	0.449699	T	C	ERC1
rs13146475	0.0882373	0.107585	G	A	TRAPPC11
rs79086543	0.0885541	0.338365	G	A	SNX2
rs13282562	0.0888086	-0.100637	A	G	XPO7
rs3797297	0.0890821	-0.200991	T	G	FST
rs114314087	0.089446	0.613707	A	G	RSBN1L
rs11009309	0.0915503	0.256652	A	C	NRP1
rs62014389	0.0923337	0.219027	G	A	DENND4A
rs9373073	0.0925163	0.0865333	G	T	TBPL1
rs1227136	0.092863	-0.736909	C	T	B3GALT1
rs117779485	0.0929841	0.396387	C	A	RPA1
rs2022446	0.0957383	-0.178168	T	C	VPS13A
rs55992100	0.0959328	0.275992	G	A	KLHDC1
rs4234955	0.0973681	-0.127495	A	G	NPY1R
rs2959768	0.0981863	0.643925	T	G	MCPH1
rs71430603	0.0999965	-0.340895	C	A	B3GALT1
rs12502291	0.100825	0.0957415	A	G	TRAPPC11
rs4531877	0.101073	0.349588	G	A	UGGT1
rs6809229	0.102067	0.16927	A	G	SLC33A1
rs12541780	0.104194	-0.239548	G	T	MCPH1
rs5743224	0.104747	0.23835	G	A	API5
rs792872	0.105237	0.0854205	A	G	DENND5B
rs4750150	0.107788	0.151043	C	T	UPF2
rs72875092	0.108281	-0.23696	A	G	B3GALT1
rs3135439	0.109171	0.144661	G	A	RASA2
rs10004126	0.110307	-0.198249	A	C	NPY1R
rs2959777	0.110677	0.170582	A	G	MCPH1
rs6733145	0.111025	-0.0870603	A	G	PIKFYVE
rs61778911	0.111337	-0.236673	A	G	ZRANB2
rs11988694	0.111446	0.332045	A	C	MCPH1
rs17377041	0.111621	0.119691	T	C	PTCD2
rs75104648	0.11169	0.310011	T	C	DENND5B
rs115328492	0.112116	-0.460545	A	G	ALS2
rs12657358	0.112782	-0.23786	T	C	RAD17
rs11785507	0.11308	0.187086	T	C	MCPH1
rs72714208	0.113309	-0.288347	C	T	PPP2R5E
rs179715	0.114335	0.173221	C	T	STRN3
rs12959333	0.115175	0.262481	C	T	GALNT1
rs114988764	0.116604	0.801187	C	T	TSEN2
rs10168562	0.116901	0.21451	T	G	B3GALT1
rs7557358	0.118081	-0.143264	C	T	B3GALT1
rs2912009	0.118803	-0.181721	G	A	MCPH1
rs2505308	0.118997	-0.102645	C	T	RAB18
rs16943681	0.119083	0.498504	T	C	DHX40
rs3771014	0.121082	0.347487	C	T	NRP2
rs72818936	0.121428	0.148948	A	G	SSR1
rs10164853	0.121505	0.266322	G	A	ACVR1C
rs849523	0.122027	0.160023	A	G	NRP2
rs35981245	0.124671	0.0861282	C	T	DENND5B
rs9894189	0.126611	-0.150958	C	T	RPA1
rs3824685	0.128238	0.142613	T	G	IKZF5
rs117274977	0.128356	0.295564	A	G	DENND5B
rs6784267	0.129987	0.108385	T	C	PDCD10
rs9362583	0.130975	0.0841628	T	G	RNGTT
rs76422481	0.131635	-0.148069	A	G	ERC1
rs496034	0.131794	0.098588	A	G	ARHGEF12
rs10490938	0.131941	0.166553	T	C	NRP1
rs1147144	0.13226	-0.152905	A	G	B3GALT1
rs12470912	0.134215	0.171246	A	G	B3GALT1
rs78048250	0.135948	0.702046	G	A	DENND4A
rs7666343	0.137676	-0.162285	C	T	CCDC110
rs145347693	0.139798	-0.182494	G	A	ERC1
rs60807413	0.140883	-0.248601	G	A	LEPR
rs1967289	0.141315	-0.141052	T	C	EMB
rs2677428	0.141661	-0.519589	A	G	RASA2
rs4765827	0.141697	-0.188217	A	G	ERC1
rs4554118	0.142906	-0.0838171	C	T	TRAPPC11
rs2515414	0.143114	0.16503	A	C	MCPH1
rs10469634	0.143601	-0.185085	T	C	B3GALT1
rs114881599	0.143671	0.274921	T	C	PPM1E
rs147495995	0.144544	0.233177	T	C	PIKFYVE
rs7813127	0.145106	0.228103	C	T	MCPH1
rs11692449	0.145152	-0.0985606	C	T	XPO1
rs2442609	0.145946	0.163604	C	T	MCPH1
rs80272719	0.146941	-0.261669	C	T	ERC1
rs12342071	0.149236	0.184018	C	T	FKTN
rs12415979	0.14961	-0.0856188	T	C	RAB18
rs474376	0.149722	0.155822	A	C	MPPED2
rs62084256	0.149763	-0.137977	A	G	SMCHD1
rs509995	0.151974	-0.40744	T	C	MPPED2
rs3755232	0.153139	0.159327	C	T	NRP2
rs144940047	0.154467	-0.424059	A	G	AGPS
rs10508437	0.15777	-0.179574	G	A	UPF2
rs116892749	0.157971	-0.250257	T	C	RBBP8
rs4778441	0.158981	-0.0997927	G	A	NIPA2
rs62489391	0.160023	-0.15233	A	G	TNKS
rs73039020	0.163972	0.264069	G	T	ERC1
rs7977370	0.16537	-0.237372	C	A	ERC1
rs11009334	0.166388	-0.191721	C	T	NRP1
rs147037557	0.166814	-0.432942	T	C	BMPR1A
rs17643623	0.16751	0.20142	G	A	B3GALT1
rs36099080	0.168208	0.111217	A	G	TAOK1
rs2073204	0.168672	-0.205851	C	T	STRN3
rs565857	0.169013	0.129194	G	A	FXR1
rs74082072	0.170424	-0.1833	C	T	LEPR
rs113527107	0.17084	-0.287697	T	C	MYO9A
rs56077446	0.170926	0.251579	G	A	EFNB2
rs147985101	0.17242	-0.317709	C	T	ERC1
rs61976859	0.17346	-0.127139	T	C	HECTD1
rs75598057	0.175267	0.139254	G	T	PHF20
rs294377	0.175347	-0.141727	A	C	MPPED2
rs58506250	0.177527	-0.202614	G	A	MCPH1
rs78986121	0.179277	-0.28842	C	T	TRAPPC11
rs636000	0.18065	-0.0915415	G	A	TAOK1
rs9514541	0.184442	-0.201398	G	A	EFNB2
rs3213794	0.184727	-0.0880119	C	A	SNX2
rs471880	0.186122	0.0959808	A	G	PCF11
rs7020098	0.186291	0.391203	G	A	VPS13A
rs942537	0.18977	-0.11171	G	A	UPF2
rs11710908	0.190096	-0.188342	A	G	TSEN2
rs28712544	0.19048	-0.107911	A	G	PPP2R5E
rs78950090	0.191218	-0.367985	T	C	RB1
rs7516246	0.191239	0.0990163	T	C	ZBTB41
rs1188641	0.191773	0.389327	C	A	ZMYM4
rs376620135	0.191835	-0.462744	A	G	MYO9A
rs4934584	0.191931	0.162003	G	A	NRP1
rs10497327	0.192031	0.374257	A	G	B3GALT1
rs11009264	0.192411	0.109298	G	A	NRP1
rs1730725	0.19349	0.124566	T	C	B3GALT1
rs4790824	0.19487	0.124829	G	A	RPA1
rs142355841	0.195364	-0.172994	G	A	BPTF
rs10503380	0.195387	-0.135817	T	C	TNKS
rs16920925	0.195556	0.166377	C	T	MPPED2
rs36115941	0.196165	-0.269782	T	C	NRP1
rs2922851	0.198088	0.161478	T	G	MCPH1
rs6742373	0.199171	0.13301	G	A	B3GALT1
rs6776891	0.200373	-0.0960303	T	C	DNAJC13
rs28725314	0.202635	-0.131184	T	C	TDRD9
rs34992552	0.203189	-0.133786	A	G	ERC1
rs58010059	0.207052	0.361328	T	C	ERC1
rs3804768	0.208782	-0.430765	G	A	SLC33A1
rs1044730	0.210093	0.117016	T	C	CPNE3
rs73095644	0.210959	0.164748	G	A	RAB3GAP2
rs80169588	0.212438	0.38317	A	G	DNAJC13
rs3773372	0.212636	-0.0829558	T	C	KPNA4
rs17013969	0.212896	-0.533844	G	A	PPM1K
rs12987185	0.213802	-0.139852	A	G	B3GALT1
rs3777893	0.214138	0.326399	G	A	TBPL1
rs2506128	0.21473	0.0937535	T	C	NRP1
rs295302	0.215541	0.107911	C	A	RASA2
rs147917661	0.221432	0.527914	C	T	BMPR1A
rs112817898	0.222117	-0.178756	A	G	B3GALT1
rs2584	0.222827	-0.148042	A	G	MCPH1
rs17236804	0.223195	0.0684179	T	C	BNIP2
rs76947488	0.223673	-0.281009	C	T	ADAM17
rs539307	0.226937	-0.0698779	C	T	TAOK1
rs77293956	0.227473	0.544124	T	C	RASA2
rs12200898	0.228022	0.146299	A	G	RNGTT
rs4835894	0.228801	-0.0830414	C	T	SNX2
rs2916719	0.23049	-0.147423	A	G	MCPH1
rs2980663	0.231252	-0.273047	C	T	MCPH1
rs882987	0.231847	0.112463	A	G	NRP2
rs34826849	0.237318	0.0920726	G	A	IPO7
rs6715917	0.24205	-0.1018	C	T	RIF1
rs150709025	0.242474	0.41743	A	G	LEPR
rs1542081	0.244169	0.133241	C	T	CPNE3
rs113141965	0.24485	0.120416	C	T	ZBTB41
rs13418997	0.246999	0.0792307	G	A	MAP4K3
rs111533601	0.247969	-0.0638229	C	T	DENND5B
rs34601617	0.249434	-0.118489	A	G	MAP3K2
rs145349850	0.250956	0.351876	T	C	ORMDL1
rs7411	0.251525	-0.0987606	T	C	ZRANB2
rs11596273	0.254352	0.0858913	T	G	RAB18
rs7842634	0.254662	0.265276	A	G	MCPH1
rs75697811	0.257908	0.229818	T	C	NRP2
rs2085612	0.262118	0.109101	T	C	MPPED2
rs17565835	0.263265	0.101648	A	G	RAB3GAP2
rs62278175	0.26354	-0.0713132	A	C	HLTF
rs11714980	0.266855	0.0978975	C	T	PDCD10
rs12275555	0.26754	-0.229511	G	A	PCF11
rs17218599	0.267899	-0.109594	G	A	MSH2
rs117674744	0.268056	-0.126177	C	T	PPM1E
rs67617613	0.268167	-0.0828403	C	A	ARHGEF12
rs2160327	0.268464	-0.107004	G	A	NRP2
rs7305042	0.26969	-0.122825	A	C	ERC1
rs80178741	0.27112	-0.452349	G	A	ERC1
rs7172332	0.271447	-0.0907038	G	A	NIPA2
rs6989749	0.275056	0.149645	A	G	MCPH1
rs6854161	0.276094	0.0780693	C	T	DHX15
rs72822488	0.276948	0.210825	T	C	RPA1
rs1046654	0.277385	0.173953	A	G	ANKRD49
rs7185611	0.277923	-0.287329	C	T	THUMPD1
rs73098551	0.278655	0.156718	T	C	RAB3GAP2
rs7605048	0.279288	0.122297	C	A	B3GALT1
rs1897339	0.280087	0.185228	G	T	B3GALT1
rs10490939	0.281431	0.120761	A	G	NRP1
rs12578927	0.282069	-0.219844	T	C	CDK17
rs34162779	0.282234	-0.0923936	G	T	SNX2
rs141956944	0.286867	-0.175633	C	T	MAP4K3
rs141739392	0.287911	-0.375693	G	A	ALS2
rs2070859	0.289109	-0.267392	T	C	FST
rs1345014	0.290496	-0.0834087	G	T	CDK17
rs3778330	0.294232	0.109026	C	A	SSR1
rs57451310	0.295298	-0.150729	G	A	DHX40
rs4862529	0.296053	-0.101384	A	G	CCDC110
rs75989077	0.296367	0.184542	T	C	API5
rs13412043	0.297198	-0.0741165	T	G	PIKFYVE
rs1823117	0.297733	0.105728	A	G	B3GALT1
rs2906113	0.297832	0.121879	C	T	ERC1
rs7128224	0.301274	0.0720569	G	T	RSF1
rs3806318	0.305327	-0.11352	G	A	LEPR
rs8005290	0.309093	0.238373	C	T	STRN3
rs13229008	0.311132	-0.184156	A	C	RSBN1L
rs198584	0.312031	0.0700489	C	T	RB1
rs148513537	0.312433	-0.231726	T	C	ZMYM4
rs7307918	0.314263	0.106653	T	C	DYRK2
rs9815106	0.315621	0.137663	G	T	DNAJC13
rs12822478	0.316443	0.0475408	A	C	DENND5B
rs11808883	0.319338	0.388146	C	T	ZBTB41
rs16837341	0.319385	-0.228372	A	G	ZMYM4
rs72712060	0.319849	0.16916	A	G	CCDC110
rs7123080	0.324667	-0.0828272	T	C	RSF1
rs60220755	0.324839	0.723549	A	G	GALNT1
rs2291278	0.325449	0.552463	A	G	MYO9A
rs72839075	0.328837	0.121318	T	C	DHX40
rs12799672	0.331648	0.062976	A	C	IPO7
rs836698	0.332426	0.0992592	C	T	B3GALT1
rs112110549	0.33252	0.156983	A	G	XPO1
rs10827227	0.334629	0.0784708	T	C	NRP1
rs12215783	0.336038	0.0540502	A	C	RNGTT
rs1255619	0.336754	0.0563517	G	A	PPP2R5E
rs10131665	0.33771	0.193059	A	G	PPP2R5E
rs12033452	0.338857	-0.105119	A	C	LEPR
rs2957748	0.341822	-0.121586	C	T	MYO9A
rs12644911	0.347018	0.110728	T	C	RCHY1
rs79053665	0.347877	0.256078	C	T	B3GALT1
rs7516763	0.349401	0.0847628	A	C	LEPR
rs72647441	0.350394	0.138823	C	T	RCHY1
rs11237260	0.350587	0.0859231	C	A	RSF1
rs12440300	0.35149	0.658766	G	A	GLCE
rs7141291	0.355933	0.0998156	T	C	STRN3
rs7929360	0.357075	-0.0609438	C	T	ARHGEF12
rs7546924	0.360042	-0.0791864	G	A	LEPR
rs2407403	0.361446	-0.0653318	A	G	SNX2
rs113254332	0.362968	0.419855	G	A	TNKS
rs9650637	0.362968	-0.419855	A	G	TNKS
rs7908235	0.375732	-0.0568101	A	G	FAM208B
rs2772181	0.375795	-0.0881084	G	T	WBP4
rs11202152	0.376111	-0.0700991	C	T	BMPR1A
rs147560086	0.376135	-0.118033	T	C	ERC1
rs4679887	0.376761	0.0974762	A	G	KPNA4
rs12877232	0.37741	-0.097048	C	T	RB1
rs2268331	0.379237	0.0899048	T	G	STRN3
rs2041808	0.381582	-0.0779354	T	C	NRP2
rs77730281	0.38392	0.341916	C	T	NAA15
rs7683546	0.385601	0.100383	A	G	TRAPPC11
rs113184944	0.386075	0.0789747	G	A	UGGT1
rs6729236	0.38702	0.389517	T	C	B3GALT1
rs2013938	0.388953	0.0894024	G	A	MCPH1
rs76148084	0.391952	-0.100756	A	G	THUMPD1
rs7609674	0.392645	0.243825	C	T	DNAJC13
rs6435301	0.393099	0.102788	T	C	NRP2
rs2922873	0.394032	-0.0978255	G	A	MCPH1
rs5743252	0.398119	-0.102073	G	A	API5
rs12879409	0.401302	0.0507587	G	A	HECTD1
rs112772660	0.401504	-0.184128	C	T	CAPZA1
rs113179643	0.401541	0.1091	C	T	PPP2R5E
rs117172857	0.401733	-0.138862	T	G	MPPED2
rs35518073	0.402499	-0.0727373	T	C	THUMPD1
rs4348499	0.405161	-0.144163	A	G	TNKS
rs59628053	0.408407	0.0534777	T	C	DENND5B
rs67881763	0.408745	0.0839561	C	T	RSF1
rs115452051	0.40896	-0.18328	A	G	RIF1
rs111313184	0.413763	0.131184	G	A	LEPR
rs935639	0.414393	-0.083865	C	A	B3GALT1
rs35121269	0.414721	0.03917	C	T	HECTD1
rs9566690	0.41517	-0.0902305	A	G	WBP4
rs4478599	0.415191	0.0804909	C	T	MCPH1
rs79957220	0.415942	-0.158565	T	C	PBRM1
rs35944700	0.417447	-0.100706	G	A	GLCE
rs17816071	0.418815	0.0789481	C	T	DENND4A
rs1623868	0.419404	0.0852253	A	G	DENND5B
rs6990020	0.42163	-0.0833359	T	C	MCPH1
rs849570	0.424696	-0.10242	C	T	NRP2
rs294378	0.42821	0.0639622	G	A	MPPED2
rs11020802	0.42873	-0.0739325	A	C	ANKRD49
rs73076467	0.429162	0.0597563	A	G	DENND5B
rs141665168	0.429918	0.124657	A	G	DYRK2
rs10831234	0.43073	0.118243	T	C	ANKRD49
rs11724320	0.431147	-0.061447	C	T	NPY1R
rs72777711	0.431602	-0.157727	C	A	UPF2
rs56274721	0.431607	0.069085	A	G	SMCHD1
rs12356998	0.433741	0.0395238	A	G	RAB18
rs4329891	0.437229	-0.0665336	T	C	SLC12A6
rs7730740	0.438441	0.0760293	C	T	GNPDA1
rs10751276	0.440317	-0.132596	T	C	RSF1
rs2959801	0.441395	-0.0781091	A	G	MCPH1
rs61528732	0.441427	0.0881225	C	T	ARHGEF12
rs17178396	0.44499	0.0579074	A	G	UGGT1
rs12825784	0.447205	0.0713385	G	A	ERC1
rs9880947	0.449728	0.0594844	G	A	PDCD10
rs3771045	0.451474	0.0719902	A	G	NRP2
rs2442587	0.452458	0.0962924	G	A	MCPH1
rs299084	0.455343	0.0379449	T	G	RAD17
rs61913082	0.45609	0.0780851	A	G	ERC1
rs10767859	0.460489	0.060246	T	C	MPPED2
rs2276092	0.460983	0.0633204	A	G	SMCHD1
rs13353058	0.461014	0.11742	G	A	IKZF5
rs73269522	0.463266	-0.18876	T	C	CPNE3
rs72668352	0.463616	0.073449	C	T	STRN3
rs7967475	0.465193	-0.0861352	G	T	ERC1
rs150470483	0.4665	0.0884401	G	T	MSH2
rs3853623	0.468301	-0.0383821	C	T	DENND5B
rs72740387	0.468582	0.114608	T	C	VPS13A
rs8081165	0.471506	0.0629478	C	T	BPTF
rs17009924	0.471788	0.124252	C	T	XPO1
rs1888684	0.474328	0.10605	G	A	NRP1
rs62292946	0.474814	0.0779279	T	C	DNAJC13
rs7174353	0.479004	0.128253	C	A	MYO9A
rs16920762	0.479081	0.0748697	G	A	MPPED2
rs9423241	0.47935	-1.70415	C	T	IKZF5
rs12223987	0.479421	-0.0724748	T	C	MPPED2
rs13250248	0.479666	-0.0789388	A	G	MCPH1
rs2959782	0.481203	0.129875	G	A	MCPH1
rs10932127	0.483714	-0.0603496	T	G	NRP2
rs79078118	0.48379	-0.142472	G	A	ALS2
rs12936923	0.487517	-0.0452541	A	G	TAOK1
rs11158491	0.491952	-0.0342635	T	C	PPP2R5E
rs899070	0.494178	0.0795317	C	A	ZDHHC17
rs5743248	0.495804	0.126537	G	A	API5
rs1134345	0.496317	0.0756904	G	A	ERC1
rs17077465	0.497311	0.107713	G	A	MCPH1
rs75995211	0.499654	0.123896	C	T	BMPR1A
rs622373	0.500785	-0.0475731	A	G	ARHGEF12
rs77777051	0.502967	-0.153656	A	G	RCHY1
rs10906055	0.506076	0.0921835	C	T	UPF2
rs3794329	0.506356	0.177677	A	G	WBP4
rs28651036	0.509931	-0.0360619	A	G	PPM1E
rs7310240	0.510815	0.0292111	A	G	DENND5B
rs9423948	0.513601	0.0427892	A	G	FAM208B
rs75027501	0.514115	-0.161387	T	C	PPP2R5E
rs59078569	0.51539	-0.219627	A	G	PBRM1
rs7240651	0.515454	-0.032277	G	A	IMPACT
rs9282675	0.516008	0.182313	A	G	MAP3K2
rs2877411	0.517509	0.0672902	C	T	HLTF
rs116029326	0.519121	-0.134847	A	C	PGAP1
rs12279202	0.521692	-0.097445	T	C	IPO7
rs13155227	0.521857	-0.0919151	T	C	EMB
rs151310688	0.522762	-0.503142	A	G	RBBP8
rs12153205	0.524354	0.0831524	C	T	FST
rs7606320	0.52529	0.0469649	A	G	PIKFYVE
rs12815000	0.527104	0.105941	T	C	CDK17
rs2797501	0.530106	0.0618559	A	G	FAM208B
rs12145690	0.531519	-0.0591486	C	A	LEPR
rs62282006	0.532103	0.0556938	T	C	RASA2
rs7824873	0.533128	-0.0600949	A	G	CPNE3
rs7611234	0.538461	0.105073	C	A	RASA2
rs16853751	0.540198	-0.212944	T	C	B3GALT1
rs11061820	0.540876	0.0615497	A	C	ERC1
rs708218	0.542042	0.100506	C	T	DENND5B
rs16880966	0.543067	0.0356249	G	A	RNGTT
rs34796896	0.544543	-0.0704322	A	G	FXR1
rs78450038	0.550156	0.0626039	C	T	TMX3
rs7668271	0.550322	0.0342226	T	C	TRAPPC11
rs11031122	0.554127	-0.0642205	C	T	MPPED2
rs10895290	0.555272	0.0550572	A	G	BIRC2
rs2700068	0.55782	0.054969	G	A	DYRK2
rs113835067	0.561136	-0.0639454	G	A	XPO1
rs2073205	0.561539	0.0568386	C	A	STRN3
rs1255630	0.562574	0.0832529	A	G	PPP2R5E
rs3771003	0.567826	-0.0563358	A	C	NRP2
rs12768811	0.571981	0.307754	G	A	NRP1
rs61884750	0.572832	-0.0743447	T	G	MPPED2
rs10433615	0.577593	-0.0403838	T	C	PBRM1
rs849558	0.578673	0.204894	T	C	NRP2
rs148048161	0.578878	0.103181	C	T	DENND5B
rs2295780	0.584801	0.0624356	G	A	HIF1AN
rs10141421	0.586013	0.0497508	C	A	STRN3
rs3770991	0.587561	0.0739431	G	A	NRP2
rs2620791	0.595485	0.084762	G	A	DYRK2
rs10781436	0.596083	-0.0369313	T	G	VPS13A
rs2060685	0.596803	-0.0631638	A	G	NAA15
rs77437311	0.598425	0.281776	C	T	NAA15
rs1237907	0.599855	0.12499	G	A	B3GALT1
rs508284	0.601867	-0.0540017	T	C	GALNT1
rs34195357	0.604076	0.0774281	T	C	CPNE3
rs10863534	0.606052	-0.037679	G	A	RAB3GAP2
rs77547381	0.607938	-0.139725	A	G	CCDC110
rs17223525	0.609954	-0.0606689	C	T	ERC1
rs73948117	0.616432	0.140111	G	A	GALNT1
rs3755238	0.616486	-0.231262	A	G	NRP2
rs17406429	0.616739	-0.0632151	G	A	LEPR
rs75621664	0.620197	0.201394	C	T	TRAPPC11
rs7208736	0.62498	-0.0521561	G	A	RPA1
rs62134042	0.628312	0.12017	G	A	YIPF4
rs2041915	0.629356	0.0861891	G	A	NRP2
rs113493405	0.630001	-0.072106	G	A	BMPR1A
rs7329357	0.632163	0.0569979	A	G	EFNB2
rs2922806	0.635954	-0.0611922	C	T	MCPH1
rs2287925	0.641319	-0.128381	A	G	FST
rs77966036	0.648011	-0.151883	G	A	ACVR1C
rs28395813	0.652254	0.0889843	A	G	VPS13A
rs116580062	0.652438	-0.132434	T	C	RIF1
rs11660695	0.653001	-0.0412679	C	T	SMCHD1
rs61029729	0.654776	0.0738125	T	C	PHF20
rs986697	0.654961	0.0612846	C	T	B3GALT1
rs17631643	0.657132	0.111872	T	C	MCPH1
rs294375	0.665338	-0.0352348	C	T	MPPED2
rs17800685	0.672556	-0.0608916	A	G	EMB
rs7813420	0.673149	-0.0271111	C	A	XPO7
rs73113064	0.680595	0.0868584	T	C	RAD17
rs2916729	0.681845	-0.043791	G	A	MCPH1
rs9424194	0.685934	-0.0270562	G	A	FAM208B
rs12204839	0.686752	-0.0188471	T	C	RNGTT
rs150862053	0.686819	0.0737791	A	G	MAP3K2
rs76688664	0.690719	0.0402633	T	C	SMCHD1
rs7579320	0.690791	-0.0499523	G	A	PIKFYVE
rs542939	0.691995	-0.0242171	C	T	TAOK1
rs147667030	0.698305	-0.178471	T	C	SNX2
rs528292	0.70101	-0.0360885	G	A	MPPED2
rs11051411	0.701357	0.0239026	T	C	DENND5B
rs72642548	0.707871	0.0549961	T	C	HECTD1
rs849560	0.711157	0.0389781	G	A	NRP2
rs8067729	0.711359	0.170217	T	C	BPTF
rs12357231	0.711483	-0.0378065	T	G	UPF2
rs11556475	0.711587	0.0687597	G	A	ZRANB2
rs4567312	0.712626	-0.0809124	T	C	LEPR
rs61300170	0.715022	0.0969935	A	G	HECTD1
rs7820111	0.718181	-0.222697	T	C	TNKS
rs75852784	0.718693	0.03419	G	T	RAB3GAP2
rs112931646	0.718802	-0.0501272	T	C	CDK17
rs12101035	0.725052	0.02935	T	C	PPP2R5E
rs2391337	0.725626	0.0531001	A	G	EFNB2
rs5743255	0.728484	0.034502	G	A	API5
rs75237521	0.730648	-0.120579	G	A	GLCE
rs79647186	0.733058	-0.13355	A	C	ERC1
rs1463151	0.736347	0.0378264	A	G	B3GALT1
rs618536	0.736426	0.0405769	T	C	SMCHD1
rs11693566	0.739359	0.0250371	G	A	PGAP1
rs13066389	0.741771	0.0412222	T	C	PBRM1
rs794933	0.745208	-0.0515763	C	T	MPPED2
rs13115594	0.747925	-0.0196285	T	C	DHX15
rs76130541	0.750885	0.0263607	A	G	ZDHHC17
rs58076498	0.75117	-0.0378459	G	A	SMCHD1
rs28830772	0.752028	-0.0712777	C	T	GLCE
rs10906038	0.755753	-0.0275268	C	T	UPF2
rs78965864	0.758939	-0.215582	G	T	LEPR
rs3758906	0.763262	-0.024467	C	T	MPPED2
rs3790598	0.763803	-0.0345216	A	G	CAPZA1
rs59563468	0.764339	-0.882963	G	T	MCPH1
rs78772551	0.768507	-0.0406885	A	G	PPM1E
rs2287924	0.771525	-0.0379342	A	G	FST
rs17623313	0.772392	-0.0305842	T	C	MCPH1
rs13269021	0.77268	-0.0352597	T	G	MCPH1
rs79759354	0.776141	0.0389449	A	G	NPY1R
rs7590030	0.784168	-0.027711	A	G	MAP3K2
rs2391340	0.789553	-0.0306385	G	T	EFNB2
rs12684856	0.791353	0.0231271	A	G	VPS13A
rs12076902	0.791397	0.0502907	A	G	CAPZA1
rs62365904	0.79534	0.0723577	A	G	EMB
rs1533509	0.804446	-0.0270511	T	C	NRP2
rs4579709	0.808137	0.0456292	G	A	ZRANB2
rs74737897	0.81581	-0.050085	A	G	RCHY1
rs10889550	0.816471	-0.0388436	G	A	LEPR
rs76932011	0.817228	-0.0411687	T	C	NRP1
rs2911974	0.819733	0.0219478	C	T	MCPH1
rs111741344	0.831621	-0.0245502	C	A	B3GALT1
rs11687831	0.832756	-0.0217472	T	C	B3GALT1
rs11233494	0.838763	0.0254776	G	A	PCF11
rs2305011	0.840346	0.0170404	G	A	ARHGEF12
rs9820178	0.845282	0.0262659	T	C	TSEN2
rs7123399	0.84951	0.0243683	A	G	API5
rs3771048	0.854268	0.0230799	G	A	NRP2
rs118137816	0.854695	-0.0265063	A	G	BMPR1A
rs4279261	0.854707	-0.0177403	C	T	CCDC110
rs35154764	0.856147	-0.0395372	C	T	CPNE3
rs45512792	0.861194	0.0340786	G	A	ZBTB41
rs7243526	0.86848	0.010108	A	G	TMX3
rs62286780	0.869077	0.0439358	T	G	SLC33A1
rs3816341	0.871362	0.0649142	C	T	XPO1
rs6870299	0.871929	-0.0550501	T	C	SNX2
rs11079366	0.874596	-0.0341108	C	A	PPM1E
rs114381393	0.878114	-0.0357537	G	A	RIF1
rs2442562	0.880943	-0.0163627	C	T	MCPH1
rs808156	0.882734	-0.0129554	C	T	MPPED2
rs10928800	0.89301	-0.0118214	G	A	UGGT1
rs113157008	0.902709	0.0117986	T	C	RB1
rs1431897	0.914693	-0.0215196	C	T	B3GALT1
rs11108478	0.937269	-0.00997084	T	C	CDK17
rs2464037	0.93899	0.021677	A	G	B3GALT1
rs192684862	0.944486	0.0190517	A	G	B3GALT1
rs71614470	0.963465	0.00539365	T	G	PTCD2
rs113967777	0.972856	-0.00709562	C	A	TMX3
rs2577127	0.978276	0.00254985	T	C	RAB3GAP2
rs74285275	0.9881	0.0033783	T	C	KPNA4
rs6560970	1	0	G	A	WBP4
