# Supplementary material for: Leptin receptor co-expression gene network moderates the effect of early life adversity on eating behavior in children
Source: Commun Biol. 2022 Oct 14;5:1092. doi: 10.1038/s42003-022-03992-8 (PMC9568584; doi:10.1038/s42003-022-03992-8)
Supplement: Supplementary file 6 — Supplementary Data 4 [file 42003_2022_3992_MOESM6_ESM.xlsx]

## Sheet: Numerical data (Figure 3a)
Genes co-expressed with the LEPR gene in PFC
Gene	Degree	Betweenness Dir
AKT1	29	113.833
CDK1	17	100.917
UBA52	22	93.3333
ELN	12	87.5
VCAM1	8	59.3333
HSPG2	8	40.8333
SOCS1	7	33.3
RPS3	15	30.4833
DTYMK	5	20
TPM2	6	19.6667
ITGB5	7	18.7381
CXCL16	5	17.6667
RASSF1	5	17
CXCL1	8	16.1667
PKLR	7	16.1667
RPL14	11	15.3333
EEF1G	11	15.0667
ADRA2A	5	15
LAMC3	5	14.5
RPL7	11	12.9667
ANAPC11	5	12.6
NOTCH3	4	9.25
STMN1	6	9
SUCLG2	2	9
MYBL2	5	8.83333
ACAA2	3	8
SNRPD2	7	7.66667
SDCCAG8	3	6
EFEMP2	5	5.33333
DDX49	5	4.83333
LMNB1	4	4.16667
MFAP2	6	3.5
LAMC1	6	3.2381
RPL23	10	3
RPL22L1	8	2.13333
MSI1	2	2
DYNLT1	2	2
LOXL1	6	1
TRIOBP	2	1
TFPI	2	1
TUBB6	2	1
LAMA4	6	0.904762
RPS25	10	0
ERH	4	0
FBL	10	0
ACADS	2	0
MYL4	1	0
CDC34	5	0
COL15A1	4	0
COL1A1	13	0
SMO	1	0
FPR1	3	0
LTBP1	6	0
TAP1	1	0
RNF2	1	0
POLD1	6	0
LHX2	3	0
MARK4	2	0
HIF3A	2	0
COMMD6	2	0
DYRK2	1	0
CNN2	5	0
HEBP2	1	0
CYB5R3	1	0
TLE3	2	0
CYFIP1	3	0
FANCG	3	0
NT5E	4	0
DAB2	3	0
SLC2A1	2	0
PGD	2	0
DERA	3	0
RNASEH2A	4	0
EVL	1	0
TES	1	0
ZMYND10	1	0
SLC19A1	1	0
TCN2	1	0
TMCO1	4	0
CAV2	4	0
PLAT	2	0
SCARB1	4	0
RHOJ	3	0
CREB3L1	3	0
RASSF7	2	0
HCN3	1	0
TBX3	4	0
MYCT1	1	0
EMCN	1	0
ASCL1	2	0
CAMK1	1	0
SLC2A10	2	0
HYAL2	2	0
TDG	1	0
MPG	1	0
PPP4C	1	0
SLC16A9	1	0
CCDC28B	1	0
CIB2	2	0
MIF	4	0
UCP2	2	0
NPAS3	2	0
AKAP7	1	0
PNMT	1	0
CHCHD3	1	0
MOSPD3	2	0
HTRA3	1	0
CASKIN1	1	0
SRD5A1	1	0
JUND	1	0
FOXC1	1	0
ETV4	1	0
PATZ1	2	0
CHRNA2	1	0
H2AFY2	1	0
CXADR	1	0
FADS2	1	0
SEMA5A	1	0
RNF122	1	0

## Sheet: Numerical data (Figure 3b)
Genes co-expressed with the LEPR gene in hypothalamus
name	Degree	Betweenness Dir
DHX15	8	15
BPTF	9	13
PPP2R5E	5	7
DHX40	2	5
SMURF2	6	4.5
RPA1	6	4
KPNA4	3	3.33333
RSF1	3	3
STRN3	2	3
HLTF	4	2.83333
RBBP8	4	2.33333
RCHY1	3	2
PHF20	2	2
IPO7	2	1.16667
RAB3GAP2	4	1
TNKS	2	1
MCPH1	2	1
UPF2	2	0.666667
FST	2	0.5
GALNT1	3	0.5
MSH2	5	0
RAD17	4	0
RAB18	3	0
BMPR1A	3	0
TEX10	2	0
KRR1	3	0
WBP4	2	0
XPO1	8	0
XPO7	1	0
CAPZA1	4	0
CPNE3	1	0
DNAJC13	2	0
PCF11	2	0
MAP3K2	2	0
MAP4K3	1	0
HECTD1	2	0
TAOK1	2	0
PDCD10	1	0
API5	2	0
NRP2	2	0
NRP1	2	0
DENND5B	1	0
ZMYM4	1	0
SNX2	2	0
LEPR	1	0
EFNB2	2	0
PARG	1	0
PBRM1	2	0
ZDHHC17	1	0
LYPLA1	1	0
HIF1AN	2	0
RNGTT	2	0
LMAN2L	2	0
UGGT1	1	0
KLHDC1	1	0
ACVR1C	2	0
FXR1	1	0
AGPS	1	0
ANKRD49	1	0
PPM1E	1	0
ZRANB2	2	0
IKZF5	1	0
TRAPPC11	1	0
FKTN	1	0
FAM208B	1	0
RB1	1	0
PGAP1	1	0
SMCHD1	1	0
TBPL1	1	0

## Sheet: Numerical data (Figure 3d)
LD SC broadinstitute
ePRS	Function	Category	rg	se	z	p
Prefontal Cortex	Total lipids in very small VLDL	metabolites	-0.4321	0.1762	-2.4524	0.0142
	Concentration of very small VLDL particles	metabolites	-0.3915	0.1714	-2.284	0.0224
	Insomnia	sleeping	0.5761	0.2712	2.1244	0.0336
	Phospholipids in medium LDL	metabolites	-0.5303	0.2497	-2.1237	0.0337
	Obesity class 1	anthropometric	-0.4642	0.2185	-2.124	0.0337
	Overweight	anthropometric	-0.5452	0.258	-2.1129	0.0346
	Total lipids in small VLDL	metabolites	-0.4834	0.2314	-2.089	0.0367
	Apolipoprotein B	metabolites	-0.5016	0.249	-2.0145	0.044
	Triglycerides in very small VLDL	metabolites	-0.3879	0.1953	-1.9858	0.0471
	Total cholesterol in LDL	metabolites	-0.3886	0.1994	-1.9495	0.0512
	Total cholesterol in medium LDL	metabolites	-0.4837	0.25	-1.9348	0.053
	Concentration of small VLDL particles	metabolites	-0.4405	0.2291	-1.9232	0.0545
	Phospholipids in very small VLDL	metabolites	-0.3255	0.1706	-1.9084	0.0563
